# Supplementary material for: Impact of Enhanced Recovery After Surgery (ERAS) protocol versus standard of care on postoperative Acute Kidney Injury (AKI): A meta-analysis
Source: PLoS One. 2021 May 20;16(5):e0251476. doi: 10.1371/journal.pone.0251476 (PMC8136724; doi:10.1371/journal.pone.0251476)
Supplement: S1 File — (RM5) [file pone.0251476.s008.rm5]

<?xml version="1.0" encoding="ISO-8859-1" standalone="no"?>
<COCHRANE_REVIEW DESCRIPTION="" DOI="" GROUP_ID="" ID="863720052317492446" MERGED_FROM="" MODIFIED="2020-06-22 21:11:42 +0800" MODIFIED_BY="[Empty name]" REVIEW_NO="" REVMAN_SUB_VERSION="5.3.5 " REVMAN_VERSION="5" SPLIT_FROM="" STAGE="R" STATUS="A" TYPE="INTERVENTION" VERSION_NO="0.0">
<COVER_SHEET MODIFIED="2020-05-23 17:49:24 +0800" MODIFIED_BY="[Empty name]">
<TITLE MODIFIED="2020-05-23 17:49:24 +0800" MODIFIED_BY="[Empty name]">ERAS versus no-ERAS for the incidence of postoperative acute kidney injury</TITLE>
<CONTACT>
<PERSON ID="????" ROLE="UNKNOWN">
<PREFIX/>
<FIRST_NAME/>
<MIDDLE_INITIALS/>
<LAST_NAME/>
<SUFFIX/>
<POSITION/>
<EMAIL_1/>
<EMAIL_2/>
<URL/>
<MOBILE_PHONE/>
<ADDRESS>
<DEPARTMENT/>
<ORGANISATION/>
<ADDRESS_1/>
<ADDRESS_2/>
<CITY/>
<ZIP/>
<REGION/>
<COUNTRY CODE="NONE">Other</COUNTRY>
<PHONE_1/>
<PHONE_2/>
<FAX_1/>
<FAX_2/>
</ADDRESS>
<FOOTNOTE/>
</PERSON>
</CONTACT>
<CREATORS>
<PERSON ID="????" ROLE="AUTHOR">
<PREFIX/>
<FIRST_NAME/>
<MIDDLE_INITIALS/>
<LAST_NAME/>
<SUFFIX/>
<POSITION/>
<EMAIL_1/>
<EMAIL_2/>
<URL/>
<MOBILE_PHONE/>
<ADDRESS>
<DEPARTMENT/>
<ORGANISATION/>
<ADDRESS_1/>
<ADDRESS_2/>
<CITY/>
<ZIP/>
<REGION/>
<COUNTRY CODE="NONE">Other</COUNTRY>
<PHONE_1/>
<PHONE_2/>
<FAX_1/>
<FAX_2/>
</ADDRESS>
<FOOTNOTE/>
</PERSON>
</CREATORS>
<DATES>
<UP_TO_DATE>
<DATE DAY="" MONTH="" YEAR=""/>
</UP_TO_DATE>
<LAST_SEARCH>
<DATE DAY="" MONTH="" YEAR=""/>
</LAST_SEARCH>
<NEXT_STAGE>
<DATE DAY="" MONTH="" YEAR=""/>
</NEXT_STAGE>
<PROTOCOL_PUBLISHED ISSUE="" YEAR=""/>
<REVIEW_PUBLISHED ISSUE="" YEAR=""/>
<LAST_CITATION_ISSUE ISSUE="" YEAR=""/>
</DATES>
<WHATS_NEW/>
<HISTORY/>
<SOURCES_OF_SUPPORT>
<INTERNAL_SOURCES/>
<EXTERNAL_SOURCES/>
</SOURCES_OF_SUPPORT>
<MESH_TERMS VERIFIED="NO"/>
<KEYWORDS/>
</COVER_SHEET>
<MAIN_TEXT>
<SUMMARY>
<TITLE>[Summary title]</TITLE>
<SUMMARY_BODY>
<P>[Summary text]</P>
</SUMMARY_BODY>
</SUMMARY>
<ABSTRACT>
<ABS_BACKGROUND/>
<ABS_OBJECTIVES/>
<ABS_SEARCH_STRATEGY/>
<ABS_SELECTION_CRITERIA/>
<ABS_DATA_COLLECTION/>
<ABS_RESULTS/>
<ABS_CONCLUSIONS/>
</ABSTRACT>
<BODY>
<BACKGROUND>
<CONDITION/>
<INTERVENTION/>
<THEORY/>
<IMPORTANCE/>
</BACKGROUND>
<OBJECTIVES/>
<METHODS>
<SELECTION_CRITERIA>
<CRIT_STUDIES/>
<CRIT_PARTICIPANTS/>
<CRIT_INTERVENTIONS/>
<CRIT_OUTCOMES>
<CRIT_OUTCOMES_PRIMARY/>
<CRIT_OUTCOMES_SECONDARY/>
</CRIT_OUTCOMES>
</SELECTION_CRITERIA>
<SEARCH_METHODS>
<ELECTRONIC_SEARCHES/>
<OTHER_SEARCHES/>
</SEARCH_METHODS>
<DATA_COLLECTION>
<STUDY_SELECTION/>
<DATA_EXTRACTION/>
<QUALITY_ASSESSMENT/>
<EFFECT_MEASURES/>
<UNIT_OF_ANALYSIS/>
<MISSING_DATA/>
<HETEROGENEITY_ASSESSMENT/>
<BIAS_ASSESSMENT/>
<DATA_SYNTHESIS/>
<SUBGROUP_ANALYSIS/>
<SENSITIVITY_ANALYSIS/>
</DATA_COLLECTION>
</METHODS>
<RESULTS>
<STUDY_DESCRIPTION>
<SEARCH_RESULTS/>
<INCLUDED_STUDIES_DESCR/>
<EXCLUDED_STUDIES_DESCR/>
</STUDY_DESCRIPTION>
<STUDY_QUALITY>
<ALLOCATION/>
<BLINDING/>
<EXCLUSIONS/>
<SELECTIVE_REPORTING/>
<OTHER_BIAS_SOURCES/>
</STUDY_QUALITY>
<INTERVENTION_EFFECTS/>
</RESULTS>
<DISCUSSION>
<SUMMARY_OF_RESULTS/>
<APPLICABILITY_OF_FINDINGS/>
<QUALITY_OF_EVIDENCE/>
<POTENTIAL_BIASES/>
<AGREEMENT/>
</DISCUSSION>
<CONCLUSIONS>
<IMPLICATIONS_PRACTICE/>
<IMPLICATIONS_RESEARCH/>
</CONCLUSIONS>
</BODY>
<ACKNOWLEDGEMENTS/>
<CONFLICT_OF_INTEREST/>
<CONTRIBUTIONS/>
<PRO_REV_DIFF/>
<PUBLIC_NOTES/>
</MAIN_TEXT>
<STUDIES_AND_REFERENCES MODIFIED="2020-06-04 16:45:52 +0800" MODIFIED_BY="[Empty name]">
<STUDIES MODIFIED="2020-06-04 16:45:52 +0800" MODIFIED_BY="[Empty name]">
<INCLUDED_STUDIES MODIFIED="2020-06-04 16:45:52 +0800" MODIFIED_BY="[Empty name]">
<STUDY DATA_SOURCE="PUB" ID="STD-Arumainayagam-2008" MODIFIED="2020-05-23 19:29:51 +0800" MODIFIED_BY="[Empty name]" NAME="Arumainayagam 2008" YEAR="2008">
<REFERENCE PRIMARY="NO" TYPE="JOURNAL_ARTICLE">
<IDENTIFIERS/>
</REFERENCE>
<IDENTIFIERS/>
</STUDY>
<STUDY DATA_SOURCE="PUB" ID="STD-Baldini-2018" MODIFIED="2020-05-23 19:37:05 +0800" MODIFIED_BY="[Empty name]" NAME="Baldini 2018" YEAR="2018">
<REFERENCE PRIMARY="NO" TYPE="JOURNAL_ARTICLE">
<IDENTIFIERS/>
</REFERENCE>
<IDENTIFIERS/>
</STUDY>
<STUDY DATA_SOURCE="PUB" ID="STD-Doyle-2019" MODIFIED="2020-05-23 19:39:59 +0800" MODIFIED_BY="[Empty name]" NAME="Doyle 2019" YEAR="2019">
<REFERENCE PRIMARY="NO" TYPE="JOURNAL_ARTICLE">
<IDENTIFIERS/>
</REFERENCE>
<IDENTIFIERS/>
</STUDY>
<STUDY DATA_SOURCE="PUB" ID="STD-Drakeford-2018" MODIFIED="2020-05-23 19:42:49 +0800" MODIFIED_BY="[Empty name]" NAME="Drakeford 2018" YEAR="2018">
<REFERENCE PRIMARY="NO" TYPE="JOURNAL_ARTICLE">
<IDENTIFIERS/>
</REFERENCE>
<IDENTIFIERS/>
</STUDY>
<STUDY DATA_SOURCE="PUB" ID="STD-Hassinger-2018" MODIFIED="2020-05-23 18:00:34 +0800" MODIFIED_BY="[Empty name]" NAME="Hassinger 2018" YEAR="2018">
<REFERENCE PRIMARY="NO" TYPE="JOURNAL_ARTICLE">
<IDENTIFIERS/>
</REFERENCE>
<IDENTIFIERS/>
</STUDY>
<STUDY DATA_SOURCE="PUB" ID="STD-Hawkins-2019" MODIFIED="2020-06-04 16:43:16 +0800" MODIFIED_BY="[Empty name]" NAME="Hawkins 2019" YEAR="2019">
<REFERENCE PRIMARY="NO" TYPE="JOURNAL_ARTICLE">
<IDENTIFIERS/>
</REFERENCE>
<IDENTIFIERS/>
</STUDY>
<STUDY DATA_SOURCE="PUB" ID="STD-Horres-2017" MODIFIED="2020-05-23 18:01:36 +0800" MODIFIED_BY="[Empty name]" NAME="Horres 2017" YEAR="2017">
<REFERENCE PRIMARY="NO" TYPE="JOURNAL_ARTICLE">
<IDENTIFIERS/>
</REFERENCE>
<IDENTIFIERS/>
</STUDY>
<STUDY DATA_SOURCE="PUB" ID="STD-Koerner-2019" MODIFIED="2020-06-04 16:44:21 +0800" MODIFIED_BY="[Empty name]" NAME="Koerner 2019" YEAR="2019">
<REFERENCE PRIMARY="NO" TYPE="JOURNAL_ARTICLE">
<IDENTIFIERS/>
</REFERENCE>
<IDENTIFIERS/>
</STUDY>
<STUDY DATA_SOURCE="PUB" ID="STD-Lu-2020" MODIFIED="2020-06-04 16:44:31 +0800" MODIFIED_BY="[Empty name]" NAME="Lu 2020" YEAR="2020">
<REFERENCE PRIMARY="NO" TYPE="JOURNAL_ARTICLE">
<IDENTIFIERS/>
</REFERENCE>
<IDENTIFIERS/>
</STUDY>
<STUDY DATA_SOURCE="PUB" ID="STD-Mannaerts-2016" MODIFIED="2020-06-04 16:44:56 +0800" MODIFIED_BY="[Empty name]" NAME="Mannaerts 2016" YEAR="2016">
<REFERENCE PRIMARY="NO" TYPE="JOURNAL_ARTICLE">
<IDENTIFIERS/>
</REFERENCE>
<IDENTIFIERS/>
</STUDY>
<STUDY DATA_SOURCE="PUB" ID="STD-Marcotte-2018" MODIFIED="2020-05-23 18:04:06 +0800" MODIFIED_BY="[Empty name]" NAME="Marcotte 2018" YEAR="2018">
<REFERENCE PRIMARY="NO" TYPE="JOURNAL_ARTICLE">
<IDENTIFIERS/>
</REFERENCE>
<IDENTIFIERS/>
</STUDY>
<STUDY DATA_SOURCE="PUB" ID="STD-Ripolles_x002d_Melchor-2019" MODIFIED="2020-05-23 19:21:35 +0800" MODIFIED_BY="[Empty name]" NAME="Ripolles-Melchor 2019" YEAR="2019">
<REFERENCE PRIMARY="NO" TYPE="JOURNAL_ARTICLE">
<IDENTIFIERS/>
</REFERENCE>
<IDENTIFIERS/>
</STUDY>
<STUDY DATA_SOURCE="PUB" ID="STD-Ripolles_x002d_Melchor-2020" MODIFIED="2020-05-23 19:38:03 +0800" MODIFIED_BY="[Empty name]" NAME="Ripolles-Melchor 2020" YEAR="2020">
<REFERENCE PRIMARY="NO" TYPE="JOURNAL_ARTICLE">
<IDENTIFIERS/>
</REFERENCE>
<IDENTIFIERS/>
</STUDY>
<STUDY DATA_SOURCE="PUB" ID="STD-Salti-2019" MODIFIED="2020-05-23 19:41:54 +0800" MODIFIED_BY="[Empty name]" NAME="Salti 2019" YEAR="2019">
<REFERENCE PRIMARY="NO" TYPE="JOURNAL_ARTICLE">
<IDENTIFIERS/>
</REFERENCE>
<IDENTIFIERS/>
</STUDY>
<STUDY DATA_SOURCE="PUB" ID="STD-Shim-2020" MODIFIED="2020-05-23 19:36:15 +0800" MODIFIED_BY="[Empty name]" NAME="Shim 2020" YEAR="2020">
<REFERENCE PRIMARY="NO" TYPE="JOURNAL_ARTICLE">
<IDENTIFIERS/>
</REFERENCE>
<IDENTIFIERS/>
</STUDY>
<STUDY DATA_SOURCE="PUB" ID="STD-Sutcliffe-2015" MODIFIED="2020-05-23 19:33:48 +0800" MODIFIED_BY="[Empty name]" NAME="Sutcliffe 2015" YEAR="2015">
<REFERENCE PRIMARY="NO" TYPE="JOURNAL_ARTICLE">
<IDENTIFIERS/>
</REFERENCE>
<IDENTIFIERS/>
</STUDY>
<STUDY DATA_SOURCE="PUB" ID="STD-Varelmann-2019" MODIFIED="2020-05-23 19:40:59 +0800" MODIFIED_BY="[Empty name]" NAME="Varelmann 2019" YEAR="2019">
<REFERENCE PRIMARY="NO" TYPE="JOURNAL_ARTICLE">
<IDENTIFIERS/>
</REFERENCE>
<IDENTIFIERS/>
</STUDY>
<STUDY DATA_SOURCE="PUB" ID="STD-Webb-2020" MODIFIED="2020-06-04 16:45:52 +0800" MODIFIED_BY="[Empty name]" NAME="Webb 2020" YEAR="2020">
<REFERENCE PRIMARY="NO" TYPE="JOURNAL_ARTICLE">
<IDENTIFIERS/>
</REFERENCE>
<IDENTIFIERS/>
</STUDY>
<STUDY DATA_SOURCE="PUB" ID="STD-Wiener-2020" MODIFIED="2020-05-23 19:23:37 +0800" MODIFIED_BY="[Empty name]" NAME="Wiener 2020" YEAR="2020">
<REFERENCE PRIMARY="NO" TYPE="JOURNAL_ARTICLE">
<IDENTIFIERS/>
</REFERENCE>
<IDENTIFIERS/>
</STUDY>
</INCLUDED_STUDIES>
<EXCLUDED_STUDIES/>
<AWAITING_STUDIES/>
<ONGOING_STUDIES/>
</STUDIES>
<OTHER_REFERENCES>
<ADDITIONAL_REFERENCES/>
<OTHER_VERSIONS_REFERENCES/>
<PENDING_REFERENCES/>
</OTHER_REFERENCES>
</STUDIES_AND_REFERENCES>
<CHARACTERISTICS_OF_STUDIES MODIFIED="2020-06-01 21:46:54 +0800" MODIFIED_BY="[Empty name]">
<CHARACTERISTICS_OF_INCLUDED_STUDIES MODIFIED="2020-06-01 21:46:54 +0800" MODIFIED_BY="[Empty name]" SORT_BY="STUDY" USER_DEF_1_ENABLED="NO" USER_DEF_2_ENABLED="NO" USER_DEF_3_ENABLED="NO">
<INCLUDED_CHAR STUDY_ID="STD-Arumainayagam-2008">
<CHAR_METHODS/>
<CHAR_PARTICIPANTS/>
<CHAR_INTERVENTIONS/>
<CHAR_OUTCOMES/>
<CHAR_NOTES/>
</INCLUDED_CHAR>
<INCLUDED_CHAR STUDY_ID="STD-Baldini-2018">
<CHAR_METHODS/>
<CHAR_PARTICIPANTS/>
<CHAR_INTERVENTIONS/>
<CHAR_OUTCOMES/>
<CHAR_NOTES/>
</INCLUDED_CHAR>
<INCLUDED_CHAR STUDY_ID="STD-Doyle-2019">
<CHAR_METHODS/>
<CHAR_PARTICIPANTS/>
<CHAR_INTERVENTIONS/>
<CHAR_OUTCOMES/>
<CHAR_NOTES/>
</INCLUDED_CHAR>
<INCLUDED_CHAR STUDY_ID="STD-Drakeford-2018">
<CHAR_METHODS/>
<CHAR_PARTICIPANTS/>
<CHAR_INTERVENTIONS/>
<CHAR_OUTCOMES/>
<CHAR_NOTES/>
</INCLUDED_CHAR>
<INCLUDED_CHAR STUDY_ID="STD-Hassinger-2018">
<CHAR_METHODS/>
<CHAR_PARTICIPANTS/>
<CHAR_INTERVENTIONS/>
<CHAR_OUTCOMES/>
<CHAR_NOTES/>
</INCLUDED_CHAR>
<INCLUDED_CHAR STUDY_ID="STD-Hawkins-2019">
<CHAR_METHODS/>
<CHAR_PARTICIPANTS/>
<CHAR_INTERVENTIONS/>
<CHAR_OUTCOMES/>
<CHAR_NOTES/>
</INCLUDED_CHAR>
<INCLUDED_CHAR STUDY_ID="STD-Horres-2017">
<CHAR_METHODS/>
<CHAR_PARTICIPANTS/>
<CHAR_INTERVENTIONS/>
<CHAR_OUTCOMES/>
<CHAR_NOTES/>
</INCLUDED_CHAR>
<INCLUDED_CHAR STUDY_ID="STD-Koerner-2019">
<CHAR_METHODS/>
<CHAR_PARTICIPANTS/>
<CHAR_INTERVENTIONS/>
<CHAR_OUTCOMES/>
<CHAR_NOTES/>
</INCLUDED_CHAR>
<INCLUDED_CHAR STUDY_ID="STD-Lu-2020">
<CHAR_METHODS/>
<CHAR_PARTICIPANTS/>
<CHAR_INTERVENTIONS/>
<CHAR_OUTCOMES/>
<CHAR_NOTES/>
</INCLUDED_CHAR>
<INCLUDED_CHAR STUDY_ID="STD-Mannaerts-2016">
<CHAR_METHODS/>
<CHAR_PARTICIPANTS/>
<CHAR_INTERVENTIONS/>
<CHAR_OUTCOMES/>
<CHAR_NOTES/>
</INCLUDED_CHAR>
<INCLUDED_CHAR STUDY_ID="STD-Marcotte-2018">
<CHAR_METHODS/>
<CHAR_PARTICIPANTS/>
<CHAR_INTERVENTIONS/>
<CHAR_OUTCOMES/>
<CHAR_NOTES/>
</INCLUDED_CHAR>
<INCLUDED_CHAR STUDY_ID="STD-Ripolles_x002d_Melchor-2019">
<CHAR_METHODS/>
<CHAR_PARTICIPANTS/>
<CHAR_INTERVENTIONS/>
<CHAR_OUTCOMES/>
<CHAR_NOTES/>
</INCLUDED_CHAR>
<INCLUDED_CHAR STUDY_ID="STD-Ripolles_x002d_Melchor-2020">
<CHAR_METHODS/>
<CHAR_PARTICIPANTS/>
<CHAR_INTERVENTIONS/>
<CHAR_OUTCOMES/>
<CHAR_NOTES/>
</INCLUDED_CHAR>
<INCLUDED_CHAR STUDY_ID="STD-Salti-2019">
<CHAR_METHODS/>
<CHAR_PARTICIPANTS/>
<CHAR_INTERVENTIONS/>
<CHAR_OUTCOMES/>
<CHAR_NOTES/>
</INCLUDED_CHAR>
<INCLUDED_CHAR STUDY_ID="STD-Shim-2020">
<CHAR_METHODS/>
<CHAR_PARTICIPANTS/>
<CHAR_INTERVENTIONS/>
<CHAR_OUTCOMES/>
<CHAR_NOTES/>
</INCLUDED_CHAR>
<INCLUDED_CHAR STUDY_ID="STD-Sutcliffe-2015">
<CHAR_METHODS/>
<CHAR_PARTICIPANTS/>
<CHAR_INTERVENTIONS/>
<CHAR_OUTCOMES/>
<CHAR_NOTES/>
</INCLUDED_CHAR>
<INCLUDED_CHAR STUDY_ID="STD-Varelmann-2019">
<CHAR_METHODS/>
<CHAR_PARTICIPANTS/>
<CHAR_INTERVENTIONS/>
<CHAR_OUTCOMES/>
<CHAR_NOTES/>
</INCLUDED_CHAR>
<INCLUDED_CHAR STUDY_ID="STD-Webb-2020">
<CHAR_METHODS/>
<CHAR_PARTICIPANTS/>
<CHAR_INTERVENTIONS/>
<CHAR_OUTCOMES/>
<CHAR_NOTES/>
</INCLUDED_CHAR>
<INCLUDED_CHAR STUDY_ID="STD-Wiener-2020">
<CHAR_METHODS/>
<CHAR_PARTICIPANTS/>
<CHAR_INTERVENTIONS/>
<CHAR_OUTCOMES/>
<CHAR_NOTES/>
</INCLUDED_CHAR>
<FOOTNOTES/>
</CHARACTERISTICS_OF_INCLUDED_STUDIES>
<CHARACTERISTICS_OF_EXCLUDED_STUDIES SORT_BY="STUDY">
<FOOTNOTES/>
</CHARACTERISTICS_OF_EXCLUDED_STUDIES>
<CHARACTERISTICS_OF_AWAITING_STUDIES SORT_BY="STUDY" USER_DEF_1_ENABLED="NO" USER_DEF_2_ENABLED="NO" USER_DEF_3_ENABLED="NO">
<FOOTNOTES/>
</CHARACTERISTICS_OF_AWAITING_STUDIES>
<CHARACTERISTICS_OF_ONGOING_STUDIES SORT_BY="STUDY" USER_DEF_1_ENABLED="NO" USER_DEF_2_ENABLED="NO" USER_DEF_3_ENABLED="NO">
<FOOTNOTES/>
</CHARACTERISTICS_OF_ONGOING_STUDIES>
</CHARACTERISTICS_OF_STUDIES>
<QUALITY_ITEMS MODIFIED="2020-06-01 21:46:54 +0800" MODIFIED_BY="[Empty name]">
<QUALITY_ITEM CORE_ITEM="YES" ID="QIT-01" LEVEL="STUDY" MODIFIED="2020-06-01 21:46:54 +0800" MODIFIED_BY="[Empty name]" NO="1">
<NAME>Random sequence generation (selection bias)</NAME>
<DESCRIPTION>
<P>Selection bias (biased allocation to interventions) due to inadequate generation of a randomised sequence</P>
</DESCRIPTION>
<QUALITY_ITEM_DATA>
<QUALITY_ITEM_DATA_ENTRY RESULT="UNKNOWN" STUDY_ID="STD-Arumainayagam-2008">
<DESCRIPTION/>
</QUALITY_ITEM_DATA_ENTRY>
<QUALITY_ITEM_DATA_ENTRY RESULT="UNKNOWN" STUDY_ID="STD-Baldini-2018">
<DESCRIPTION/>
</QUALITY_ITEM_DATA_ENTRY>
<QUALITY_ITEM_DATA_ENTRY RESULT="UNKNOWN" STUDY_ID="STD-Doyle-2019">
<DESCRIPTION/>
</QUALITY_ITEM_DATA_ENTRY>
<QUALITY_ITEM_DATA_ENTRY RESULT="UNKNOWN" STUDY_ID="STD-Drakeford-2018">
<DESCRIPTION/>
</QUALITY_ITEM_DATA_ENTRY>
<QUALITY_ITEM_DATA_ENTRY RESULT="UNKNOWN" STUDY_ID="STD-Hassinger-2018">
<DESCRIPTION/>
</QUALITY_ITEM_DATA_ENTRY>
<QUALITY_ITEM_DATA_ENTRY RESULT="UNKNOWN" STUDY_ID="STD-Hawkins-2019">
<DESCRIPTION/>
</QUALITY_ITEM_DATA_ENTRY>
<QUALITY_ITEM_DATA_ENTRY RESULT="UNKNOWN" STUDY_ID="STD-Horres-2017">
<DESCRIPTION/>
</QUALITY_ITEM_DATA_ENTRY>
<QUALITY_ITEM_DATA_ENTRY RESULT="UNKNOWN" STUDY_ID="STD-Koerner-2019">
<DESCRIPTION/>
</QUALITY_ITEM_DATA_ENTRY>
<QUALITY_ITEM_DATA_ENTRY RESULT="UNKNOWN" STUDY_ID="STD-Lu-2020">
<DESCRIPTION/>
</QUALITY_ITEM_DATA_ENTRY>
<QUALITY_ITEM_DATA_ENTRY RESULT="UNKNOWN" STUDY_ID="STD-Mannaerts-2016">
<DESCRIPTION/>
</QUALITY_ITEM_DATA_ENTRY>
<QUALITY_ITEM_DATA_ENTRY RESULT="UNKNOWN" STUDY_ID="STD-Marcotte-2018">
<DESCRIPTION/>
</QUALITY_ITEM_DATA_ENTRY>
<QUALITY_ITEM_DATA_ENTRY RESULT="UNKNOWN" STUDY_ID="STD-Ripolles_x002d_Melchor-2019">
<DESCRIPTION/>
</QUALITY_ITEM_DATA_ENTRY>
<QUALITY_ITEM_DATA_ENTRY RESULT="UNKNOWN" STUDY_ID="STD-Ripolles_x002d_Melchor-2020">
<DESCRIPTION/>
</QUALITY_ITEM_DATA_ENTRY>
<QUALITY_ITEM_DATA_ENTRY RESULT="UNKNOWN" STUDY_ID="STD-Salti-2019">
<DESCRIPTION/>
</QUALITY_ITEM_DATA_ENTRY>
<QUALITY_ITEM_DATA_ENTRY RESULT="UNKNOWN" STUDY_ID="STD-Shim-2020">
<DESCRIPTION/>
</QUALITY_ITEM_DATA_ENTRY>
<QUALITY_ITEM_DATA_ENTRY RESULT="UNKNOWN" STUDY_ID="STD-Sutcliffe-2015">
<DESCRIPTION/>
</QUALITY_ITEM_DATA_ENTRY>
<QUALITY_ITEM_DATA_ENTRY RESULT="UNKNOWN" STUDY_ID="STD-Varelmann-2019">
<DESCRIPTION/>
</QUALITY_ITEM_DATA_ENTRY>
<QUALITY_ITEM_DATA_ENTRY RESULT="UNKNOWN" STUDY_ID="STD-Webb-2020">
<DESCRIPTION/>
</QUALITY_ITEM_DATA_ENTRY>
<QUALITY_ITEM_DATA_ENTRY RESULT="UNKNOWN" STUDY_ID="STD-Wiener-2020">
<DESCRIPTION/>
</QUALITY_ITEM_DATA_ENTRY>
</QUALITY_ITEM_DATA>
</QUALITY_ITEM>
<QUALITY_ITEM CORE_ITEM="YES" ID="QIT-02" LEVEL="STUDY" MODIFIED="2020-06-01 21:46:54 +0800" MODIFIED_BY="[Empty name]" NO="2">
<NAME>Allocation concealment (selection bias)</NAME>
<DESCRIPTION>
<P>Selection bias (biased allocation to interventions) due to inadequate concealment of allocations prior to assignment</P>
</DESCRIPTION>
<QUALITY_ITEM_DATA>
<QUALITY_ITEM_DATA_ENTRY RESULT="UNKNOWN" STUDY_ID="STD-Arumainayagam-2008">
<DESCRIPTION/>
</QUALITY_ITEM_DATA_ENTRY>
<QUALITY_ITEM_DATA_ENTRY RESULT="UNKNOWN" STUDY_ID="STD-Baldini-2018">
<DESCRIPTION/>
</QUALITY_ITEM_DATA_ENTRY>
<QUALITY_ITEM_DATA_ENTRY RESULT="UNKNOWN" STUDY_ID="STD-Doyle-2019">
<DESCRIPTION/>
</QUALITY_ITEM_DATA_ENTRY>
<QUALITY_ITEM_DATA_ENTRY RESULT="UNKNOWN" STUDY_ID="STD-Drakeford-2018">
<DESCRIPTION/>
</QUALITY_ITEM_DATA_ENTRY>
<QUALITY_ITEM_DATA_ENTRY RESULT="UNKNOWN" STUDY_ID="STD-Hassinger-2018">
<DESCRIPTION/>
</QUALITY_ITEM_DATA_ENTRY>
<QUALITY_ITEM_DATA_ENTRY RESULT="UNKNOWN" STUDY_ID="STD-Hawkins-2019">
<DESCRIPTION/>
</QUALITY_ITEM_DATA_ENTRY>
<QUALITY_ITEM_DATA_ENTRY RESULT="UNKNOWN" STUDY_ID="STD-Horres-2017">
<DESCRIPTION/>
</QUALITY_ITEM_DATA_ENTRY>
<QUALITY_ITEM_DATA_ENTRY RESULT="UNKNOWN" STUDY_ID="STD-Koerner-2019">
<DESCRIPTION/>
</QUALITY_ITEM_DATA_ENTRY>
<QUALITY_ITEM_DATA_ENTRY RESULT="UNKNOWN" STUDY_ID="STD-Lu-2020">
<DESCRIPTION/>
</QUALITY_ITEM_DATA_ENTRY>
<QUALITY_ITEM_DATA_ENTRY RESULT="UNKNOWN" STUDY_ID="STD-Mannaerts-2016">
<DESCRIPTION/>
</QUALITY_ITEM_DATA_ENTRY>
<QUALITY_ITEM_DATA_ENTRY RESULT="UNKNOWN" STUDY_ID="STD-Marcotte-2018">
<DESCRIPTION/>
</QUALITY_ITEM_DATA_ENTRY>
<QUALITY_ITEM_DATA_ENTRY RESULT="UNKNOWN" STUDY_ID="STD-Ripolles_x002d_Melchor-2019">
<DESCRIPTION/>
</QUALITY_ITEM_DATA_ENTRY>
<QUALITY_ITEM_DATA_ENTRY RESULT="UNKNOWN" STUDY_ID="STD-Ripolles_x002d_Melchor-2020">
<DESCRIPTION/>
</QUALITY_ITEM_DATA_ENTRY>
<QUALITY_ITEM_DATA_ENTRY RESULT="UNKNOWN" STUDY_ID="STD-Salti-2019">
<DESCRIPTION/>
</QUALITY_ITEM_DATA_ENTRY>
<QUALITY_ITEM_DATA_ENTRY RESULT="UNKNOWN" STUDY_ID="STD-Shim-2020">
<DESCRIPTION/>
</QUALITY_ITEM_DATA_ENTRY>
<QUALITY_ITEM_DATA_ENTRY RESULT="UNKNOWN" STUDY_ID="STD-Sutcliffe-2015">
<DESCRIPTION/>
</QUALITY_ITEM_DATA_ENTRY>
<QUALITY_ITEM_DATA_ENTRY RESULT="UNKNOWN" STUDY_ID="STD-Varelmann-2019">
<DESCRIPTION/>
</QUALITY_ITEM_DATA_ENTRY>
<QUALITY_ITEM_DATA_ENTRY RESULT="UNKNOWN" STUDY_ID="STD-Webb-2020">
<DESCRIPTION/>
</QUALITY_ITEM_DATA_ENTRY>
<QUALITY_ITEM_DATA_ENTRY RESULT="UNKNOWN" STUDY_ID="STD-Wiener-2020">
<DESCRIPTION/>
</QUALITY_ITEM_DATA_ENTRY>
</QUALITY_ITEM_DATA>
</QUALITY_ITEM>
<QUALITY_ITEM CORE_ITEM="YES" ID="QIT-03" LEVEL="GROUP" MODIFIED="2020-06-01 21:46:54 +0800" MODIFIED_BY="[Empty name]" NO="3">
<NAME>Blinding of participants and personnel (performance bias)</NAME>
<DESCRIPTION>
<P>Performance bias due to knowledge of the allocated interventions by participants and personnel during the study</P>
</DESCRIPTION>
<QUALITY_ITEM_DATA_ENTRY_GROUP ID="QIG-03.01" NO="1">
<NAME>All outcomes</NAME>
</QUALITY_ITEM_DATA_ENTRY_GROUP>
<QUALITY_ITEM_DATA>
<QUALITY_ITEM_DATA_ENTRY GROUP_ID="QIG-03.01" RESULT="UNKNOWN" STUDY_ID="STD-Arumainayagam-2008">
<DESCRIPTION/>
</QUALITY_ITEM_DATA_ENTRY>
<QUALITY_ITEM_DATA_ENTRY GROUP_ID="QIG-03.01" RESULT="UNKNOWN" STUDY_ID="STD-Baldini-2018">
<DESCRIPTION/>
</QUALITY_ITEM_DATA_ENTRY>
<QUALITY_ITEM_DATA_ENTRY GROUP_ID="QIG-03.01" RESULT="UNKNOWN" STUDY_ID="STD-Doyle-2019">
<DESCRIPTION/>
</QUALITY_ITEM_DATA_ENTRY>
<QUALITY_ITEM_DATA_ENTRY GROUP_ID="QIG-03.01" RESULT="UNKNOWN" STUDY_ID="STD-Drakeford-2018">
<DESCRIPTION/>
</QUALITY_ITEM_DATA_ENTRY>
<QUALITY_ITEM_DATA_ENTRY GROUP_ID="QIG-03.01" RESULT="UNKNOWN" STUDY_ID="STD-Hassinger-2018">
<DESCRIPTION/>
</QUALITY_ITEM_DATA_ENTRY>
<QUALITY_ITEM_DATA_ENTRY GROUP_ID="QIG-03.01" RESULT="UNKNOWN" STUDY_ID="STD-Hawkins-2019">
<DESCRIPTION/>
</QUALITY_ITEM_DATA_ENTRY>
<QUALITY_ITEM_DATA_ENTRY GROUP_ID="QIG-03.01" RESULT="UNKNOWN" STUDY_ID="STD-Horres-2017">
<DESCRIPTION/>
</QUALITY_ITEM_DATA_ENTRY>
<QUALITY_ITEM_DATA_ENTRY GROUP_ID="QIG-03.01" RESULT="UNKNOWN" STUDY_ID="STD-Koerner-2019">
<DESCRIPTION/>
</QUALITY_ITEM_DATA_ENTRY>
<QUALITY_ITEM_DATA_ENTRY GROUP_ID="QIG-03.01" RESULT="UNKNOWN" STUDY_ID="STD-Lu-2020">
<DESCRIPTION/>
</QUALITY_ITEM_DATA_ENTRY>
<QUALITY_ITEM_DATA_ENTRY GROUP_ID="QIG-03.01" RESULT="UNKNOWN" STUDY_ID="STD-Mannaerts-2016">
<DESCRIPTION/>
</QUALITY_ITEM_DATA_ENTRY>
<QUALITY_ITEM_DATA_ENTRY GROUP_ID="QIG-03.01" RESULT="UNKNOWN" STUDY_ID="STD-Marcotte-2018">
<DESCRIPTION/>
</QUALITY_ITEM_DATA_ENTRY>
<QUALITY_ITEM_DATA_ENTRY GROUP_ID="QIG-03.01" RESULT="UNKNOWN" STUDY_ID="STD-Ripolles_x002d_Melchor-2019">
<DESCRIPTION/>
</QUALITY_ITEM_DATA_ENTRY>
<QUALITY_ITEM_DATA_ENTRY GROUP_ID="QIG-03.01" RESULT="UNKNOWN" STUDY_ID="STD-Ripolles_x002d_Melchor-2020">
<DESCRIPTION/>
</QUALITY_ITEM_DATA_ENTRY>
<QUALITY_ITEM_DATA_ENTRY GROUP_ID="QIG-03.01" RESULT="UNKNOWN" STUDY_ID="STD-Salti-2019">
<DESCRIPTION/>
</QUALITY_ITEM_DATA_ENTRY>
<QUALITY_ITEM_DATA_ENTRY GROUP_ID="QIG-03.01" RESULT="UNKNOWN" STUDY_ID="STD-Shim-2020">
<DESCRIPTION/>
</QUALITY_ITEM_DATA_ENTRY>
<QUALITY_ITEM_DATA_ENTRY GROUP_ID="QIG-03.01" RESULT="UNKNOWN" STUDY_ID="STD-Sutcliffe-2015">
<DESCRIPTION/>
</QUALITY_ITEM_DATA_ENTRY>
<QUALITY_ITEM_DATA_ENTRY GROUP_ID="QIG-03.01" RESULT="UNKNOWN" STUDY_ID="STD-Varelmann-2019">
<DESCRIPTION/>
</QUALITY_ITEM_DATA_ENTRY>
<QUALITY_ITEM_DATA_ENTRY GROUP_ID="QIG-03.01" RESULT="UNKNOWN" STUDY_ID="STD-Webb-2020">
<DESCRIPTION/>
</QUALITY_ITEM_DATA_ENTRY>
<QUALITY_ITEM_DATA_ENTRY GROUP_ID="QIG-03.01" RESULT="UNKNOWN" STUDY_ID="STD-Wiener-2020">
<DESCRIPTION/>
</QUALITY_ITEM_DATA_ENTRY>
</QUALITY_ITEM_DATA>
</QUALITY_ITEM>
<QUALITY_ITEM CORE_ITEM="YES" ID="QIT-04" LEVEL="GROUP" MODIFIED="2020-06-01 21:46:54 +0800" MODIFIED_BY="[Empty name]" NO="4">
<NAME>Blinding of outcome assessment (detection bias)</NAME>
<DESCRIPTION>
<P>Detection bias due to knowledge of the allocated interventions by outcome assessors</P>
</DESCRIPTION>
<QUALITY_ITEM_DATA_ENTRY_GROUP ID="QIG-04.01" NO="1">
<NAME>All outcomes</NAME>
</QUALITY_ITEM_DATA_ENTRY_GROUP>
<QUALITY_ITEM_DATA>
<QUALITY_ITEM_DATA_ENTRY GROUP_ID="QIG-04.01" RESULT="UNKNOWN" STUDY_ID="STD-Arumainayagam-2008">
<DESCRIPTION/>
</QUALITY_ITEM_DATA_ENTRY>
<QUALITY_ITEM_DATA_ENTRY GROUP_ID="QIG-04.01" RESULT="UNKNOWN" STUDY_ID="STD-Baldini-2018">
<DESCRIPTION/>
</QUALITY_ITEM_DATA_ENTRY>
<QUALITY_ITEM_DATA_ENTRY GROUP_ID="QIG-04.01" RESULT="UNKNOWN" STUDY_ID="STD-Doyle-2019">
<DESCRIPTION/>
</QUALITY_ITEM_DATA_ENTRY>
<QUALITY_ITEM_DATA_ENTRY GROUP_ID="QIG-04.01" RESULT="UNKNOWN" STUDY_ID="STD-Drakeford-2018">
<DESCRIPTION/>
</QUALITY_ITEM_DATA_ENTRY>
<QUALITY_ITEM_DATA_ENTRY GROUP_ID="QIG-04.01" RESULT="UNKNOWN" STUDY_ID="STD-Hassinger-2018">
<DESCRIPTION/>
</QUALITY_ITEM_DATA_ENTRY>
<QUALITY_ITEM_DATA_ENTRY GROUP_ID="QIG-04.01" RESULT="UNKNOWN" STUDY_ID="STD-Hawkins-2019">
<DESCRIPTION/>
</QUALITY_ITEM_DATA_ENTRY>
<QUALITY_ITEM_DATA_ENTRY GROUP_ID="QIG-04.01" RESULT="UNKNOWN" STUDY_ID="STD-Horres-2017">
<DESCRIPTION/>
</QUALITY_ITEM_DATA_ENTRY>
<QUALITY_ITEM_DATA_ENTRY GROUP_ID="QIG-04.01" RESULT="UNKNOWN" STUDY_ID="STD-Koerner-2019">
<DESCRIPTION/>
</QUALITY_ITEM_DATA_ENTRY>
<QUALITY_ITEM_DATA_ENTRY GROUP_ID="QIG-04.01" RESULT="UNKNOWN" STUDY_ID="STD-Lu-2020">
<DESCRIPTION/>
</QUALITY_ITEM_DATA_ENTRY>
<QUALITY_ITEM_DATA_ENTRY GROUP_ID="QIG-04.01" RESULT="UNKNOWN" STUDY_ID="STD-Mannaerts-2016">
<DESCRIPTION/>
</QUALITY_ITEM_DATA_ENTRY>
<QUALITY_ITEM_DATA_ENTRY GROUP_ID="QIG-04.01" RESULT="UNKNOWN" STUDY_ID="STD-Marcotte-2018">
<DESCRIPTION/>
</QUALITY_ITEM_DATA_ENTRY>
<QUALITY_ITEM_DATA_ENTRY GROUP_ID="QIG-04.01" RESULT="UNKNOWN" STUDY_ID="STD-Ripolles_x002d_Melchor-2019">
<DESCRIPTION/>
</QUALITY_ITEM_DATA_ENTRY>
<QUALITY_ITEM_DATA_ENTRY GROUP_ID="QIG-04.01" RESULT="UNKNOWN" STUDY_ID="STD-Ripolles_x002d_Melchor-2020">
<DESCRIPTION/>
</QUALITY_ITEM_DATA_ENTRY>
<QUALITY_ITEM_DATA_ENTRY GROUP_ID="QIG-04.01" RESULT="UNKNOWN" STUDY_ID="STD-Salti-2019">
<DESCRIPTION/>
</QUALITY_ITEM_DATA_ENTRY>
<QUALITY_ITEM_DATA_ENTRY GROUP_ID="QIG-04.01" RESULT="UNKNOWN" STUDY_ID="STD-Shim-2020">
<DESCRIPTION/>
</QUALITY_ITEM_DATA_ENTRY>
<QUALITY_ITEM_DATA_ENTRY GROUP_ID="QIG-04.01" RESULT="UNKNOWN" STUDY_ID="STD-Sutcliffe-2015">
<DESCRIPTION/>
</QUALITY_ITEM_DATA_ENTRY>
<QUALITY_ITEM_DATA_ENTRY GROUP_ID="QIG-04.01" RESULT="UNKNOWN" STUDY_ID="STD-Varelmann-2019">
<DESCRIPTION/>
</QUALITY_ITEM_DATA_ENTRY>
<QUALITY_ITEM_DATA_ENTRY GROUP_ID="QIG-04.01" RESULT="UNKNOWN" STUDY_ID="STD-Webb-2020">
<DESCRIPTION/>
</QUALITY_ITEM_DATA_ENTRY>
<QUALITY_ITEM_DATA_ENTRY GROUP_ID="QIG-04.01" RESULT="UNKNOWN" STUDY_ID="STD-Wiener-2020">
<DESCRIPTION/>
</QUALITY_ITEM_DATA_ENTRY>
</QUALITY_ITEM_DATA>
</QUALITY_ITEM>
<QUALITY_ITEM CORE_ITEM="YES" ID="QIT-05" LEVEL="GROUP" MODIFIED="2020-06-01 21:46:54 +0800" MODIFIED_BY="[Empty name]" NO="5">
<NAME>Incomplete outcome data (attrition bias)</NAME>
<DESCRIPTION>
<P>Attrition bias due to amount, nature or handling of incomplete outcome data</P>
</DESCRIPTION>
<QUALITY_ITEM_DATA_ENTRY_GROUP ID="QIG-05.01" NO="1">
<NAME>All outcomes</NAME>
</QUALITY_ITEM_DATA_ENTRY_GROUP>
<QUALITY_ITEM_DATA>
<QUALITY_ITEM_DATA_ENTRY GROUP_ID="QIG-05.01" RESULT="UNKNOWN" STUDY_ID="STD-Arumainayagam-2008">
<DESCRIPTION/>
</QUALITY_ITEM_DATA_ENTRY>
<QUALITY_ITEM_DATA_ENTRY GROUP_ID="QIG-05.01" RESULT="UNKNOWN" STUDY_ID="STD-Baldini-2018">
<DESCRIPTION/>
</QUALITY_ITEM_DATA_ENTRY>
<QUALITY_ITEM_DATA_ENTRY GROUP_ID="QIG-05.01" RESULT="UNKNOWN" STUDY_ID="STD-Doyle-2019">
<DESCRIPTION/>
</QUALITY_ITEM_DATA_ENTRY>
<QUALITY_ITEM_DATA_ENTRY GROUP_ID="QIG-05.01" RESULT="UNKNOWN" STUDY_ID="STD-Drakeford-2018">
<DESCRIPTION/>
</QUALITY_ITEM_DATA_ENTRY>
<QUALITY_ITEM_DATA_ENTRY GROUP_ID="QIG-05.01" RESULT="UNKNOWN" STUDY_ID="STD-Hassinger-2018">
<DESCRIPTION/>
</QUALITY_ITEM_DATA_ENTRY>
<QUALITY_ITEM_DATA_ENTRY GROUP_ID="QIG-05.01" RESULT="UNKNOWN" STUDY_ID="STD-Hawkins-2019">
<DESCRIPTION/>
</QUALITY_ITEM_DATA_ENTRY>
<QUALITY_ITEM_DATA_ENTRY GROUP_ID="QIG-05.01" RESULT="UNKNOWN" STUDY_ID="STD-Horres-2017">
<DESCRIPTION/>
</QUALITY_ITEM_DATA_ENTRY>
<QUALITY_ITEM_DATA_ENTRY GROUP_ID="QIG-05.01" RESULT="UNKNOWN" STUDY_ID="STD-Koerner-2019">
<DESCRIPTION/>
</QUALITY_ITEM_DATA_ENTRY>
<QUALITY_ITEM_DATA_ENTRY GROUP_ID="QIG-05.01" RESULT="UNKNOWN" STUDY_ID="STD-Lu-2020">
<DESCRIPTION/>
</QUALITY_ITEM_DATA_ENTRY>
<QUALITY_ITEM_DATA_ENTRY GROUP_ID="QIG-05.01" RESULT="UNKNOWN" STUDY_ID="STD-Mannaerts-2016">
<DESCRIPTION/>
</QUALITY_ITEM_DATA_ENTRY>
<QUALITY_ITEM_DATA_ENTRY GROUP_ID="QIG-05.01" RESULT="UNKNOWN" STUDY_ID="STD-Marcotte-2018">
<DESCRIPTION/>
</QUALITY_ITEM_DATA_ENTRY>
<QUALITY_ITEM_DATA_ENTRY GROUP_ID="QIG-05.01" RESULT="UNKNOWN" STUDY_ID="STD-Ripolles_x002d_Melchor-2019">
<DESCRIPTION/>
</QUALITY_ITEM_DATA_ENTRY>
<QUALITY_ITEM_DATA_ENTRY GROUP_ID="QIG-05.01" RESULT="UNKNOWN" STUDY_ID="STD-Ripolles_x002d_Melchor-2020">
<DESCRIPTION/>
</QUALITY_ITEM_DATA_ENTRY>
<QUALITY_ITEM_DATA_ENTRY GROUP_ID="QIG-05.01" RESULT="UNKNOWN" STUDY_ID="STD-Salti-2019">
<DESCRIPTION/>
</QUALITY_ITEM_DATA_ENTRY>
<QUALITY_ITEM_DATA_ENTRY GROUP_ID="QIG-05.01" RESULT="UNKNOWN" STUDY_ID="STD-Shim-2020">
<DESCRIPTION/>
</QUALITY_ITEM_DATA_ENTRY>
<QUALITY_ITEM_DATA_ENTRY GROUP_ID="QIG-05.01" RESULT="UNKNOWN" STUDY_ID="STD-Sutcliffe-2015">
<DESCRIPTION/>
</QUALITY_ITEM_DATA_ENTRY>
<QUALITY_ITEM_DATA_ENTRY GROUP_ID="QIG-05.01" RESULT="UNKNOWN" STUDY_ID="STD-Varelmann-2019">
<DESCRIPTION/>
</QUALITY_ITEM_DATA_ENTRY>
<QUALITY_ITEM_DATA_ENTRY GROUP_ID="QIG-05.01" RESULT="UNKNOWN" STUDY_ID="STD-Webb-2020">
<DESCRIPTION/>
</QUALITY_ITEM_DATA_ENTRY>
<QUALITY_ITEM_DATA_ENTRY GROUP_ID="QIG-05.01" RESULT="UNKNOWN" STUDY_ID="STD-Wiener-2020">
<DESCRIPTION/>
</QUALITY_ITEM_DATA_ENTRY>
</QUALITY_ITEM_DATA>
</QUALITY_ITEM>
<QUALITY_ITEM CORE_ITEM="YES" ID="QIT-06" LEVEL="STUDY" MODIFIED="2020-06-01 21:46:54 +0800" MODIFIED_BY="[Empty name]" NO="6">
<NAME>Selective reporting (reporting bias)</NAME>
<DESCRIPTION>
<P>Reporting bias due to selective outcome reporting</P>
</DESCRIPTION>
<QUALITY_ITEM_DATA>
<QUALITY_ITEM_DATA_ENTRY RESULT="UNKNOWN" STUDY_ID="STD-Arumainayagam-2008">
<DESCRIPTION/>
</QUALITY_ITEM_DATA_ENTRY>
<QUALITY_ITEM_DATA_ENTRY RESULT="UNKNOWN" STUDY_ID="STD-Baldini-2018">
<DESCRIPTION/>
</QUALITY_ITEM_DATA_ENTRY>
<QUALITY_ITEM_DATA_ENTRY RESULT="UNKNOWN" STUDY_ID="STD-Doyle-2019">
<DESCRIPTION/>
</QUALITY_ITEM_DATA_ENTRY>
<QUALITY_ITEM_DATA_ENTRY RESULT="UNKNOWN" STUDY_ID="STD-Drakeford-2018">
<DESCRIPTION/>
</QUALITY_ITEM_DATA_ENTRY>
<QUALITY_ITEM_DATA_ENTRY RESULT="UNKNOWN" STUDY_ID="STD-Hassinger-2018">
<DESCRIPTION/>
</QUALITY_ITEM_DATA_ENTRY>
<QUALITY_ITEM_DATA_ENTRY RESULT="UNKNOWN" STUDY_ID="STD-Hawkins-2019">
<DESCRIPTION/>
</QUALITY_ITEM_DATA_ENTRY>
<QUALITY_ITEM_DATA_ENTRY RESULT="UNKNOWN" STUDY_ID="STD-Horres-2017">
<DESCRIPTION/>
</QUALITY_ITEM_DATA_ENTRY>
<QUALITY_ITEM_DATA_ENTRY RESULT="UNKNOWN" STUDY_ID="STD-Koerner-2019">
<DESCRIPTION/>
</QUALITY_ITEM_DATA_ENTRY>
<QUALITY_ITEM_DATA_ENTRY RESULT="UNKNOWN" STUDY_ID="STD-Lu-2020">
<DESCRIPTION/>
</QUALITY_ITEM_DATA_ENTRY>
<QUALITY_ITEM_DATA_ENTRY RESULT="UNKNOWN" STUDY_ID="STD-Mannaerts-2016">
<DESCRIPTION/>
</QUALITY_ITEM_DATA_ENTRY>
<QUALITY_ITEM_DATA_ENTRY RESULT="UNKNOWN" STUDY_ID="STD-Marcotte-2018">
<DESCRIPTION/>
</QUALITY_ITEM_DATA_ENTRY>
<QUALITY_ITEM_DATA_ENTRY RESULT="UNKNOWN" STUDY_ID="STD-Ripolles_x002d_Melchor-2019">
<DESCRIPTION/>
</QUALITY_ITEM_DATA_ENTRY>
<QUALITY_ITEM_DATA_ENTRY RESULT="UNKNOWN" STUDY_ID="STD-Ripolles_x002d_Melchor-2020">
<DESCRIPTION/>
</QUALITY_ITEM_DATA_ENTRY>
<QUALITY_ITEM_DATA_ENTRY RESULT="UNKNOWN" STUDY_ID="STD-Salti-2019">
<DESCRIPTION/>
</QUALITY_ITEM_DATA_ENTRY>
<QUALITY_ITEM_DATA_ENTRY RESULT="UNKNOWN" STUDY_ID="STD-Shim-2020">
<DESCRIPTION/>
</QUALITY_ITEM_DATA_ENTRY>
<QUALITY_ITEM_DATA_ENTRY RESULT="UNKNOWN" STUDY_ID="STD-Sutcliffe-2015">
<DESCRIPTION/>
</QUALITY_ITEM_DATA_ENTRY>
<QUALITY_ITEM_DATA_ENTRY RESULT="UNKNOWN" STUDY_ID="STD-Varelmann-2019">
<DESCRIPTION/>
</QUALITY_ITEM_DATA_ENTRY>
<QUALITY_ITEM_DATA_ENTRY RESULT="UNKNOWN" STUDY_ID="STD-Webb-2020">
<DESCRIPTION/>
</QUALITY_ITEM_DATA_ENTRY>
<QUALITY_ITEM_DATA_ENTRY RESULT="UNKNOWN" STUDY_ID="STD-Wiener-2020">
<DESCRIPTION/>
</QUALITY_ITEM_DATA_ENTRY>
</QUALITY_ITEM_DATA>
</QUALITY_ITEM>
<QUALITY_ITEM CORE_ITEM="YES" ID="QIT-07" LEVEL="STUDY" MODIFIED="2020-06-01 21:46:54 +0800" MODIFIED_BY="[Empty name]" NO="7">
<NAME>Other bias</NAME>
<DESCRIPTION>
<P>Bias due to problems not covered elsewhere in the table</P>
</DESCRIPTION>
<QUALITY_ITEM_DATA>
<QUALITY_ITEM_DATA_ENTRY RESULT="UNKNOWN" STUDY_ID="STD-Arumainayagam-2008">
<DESCRIPTION/>
</QUALITY_ITEM_DATA_ENTRY>
<QUALITY_ITEM_DATA_ENTRY RESULT="UNKNOWN" STUDY_ID="STD-Baldini-2018">
<DESCRIPTION/>
</QUALITY_ITEM_DATA_ENTRY>
<QUALITY_ITEM_DATA_ENTRY RESULT="UNKNOWN" STUDY_ID="STD-Doyle-2019">
<DESCRIPTION/>
</QUALITY_ITEM_DATA_ENTRY>
<QUALITY_ITEM_DATA_ENTRY RESULT="UNKNOWN" STUDY_ID="STD-Drakeford-2018">
<DESCRIPTION/>
</QUALITY_ITEM_DATA_ENTRY>
<QUALITY_ITEM_DATA_ENTRY RESULT="UNKNOWN" STUDY_ID="STD-Hassinger-2018">
<DESCRIPTION/>
</QUALITY_ITEM_DATA_ENTRY>
<QUALITY_ITEM_DATA_ENTRY RESULT="UNKNOWN" STUDY_ID="STD-Hawkins-2019">
<DESCRIPTION/>
</QUALITY_ITEM_DATA_ENTRY>
<QUALITY_ITEM_DATA_ENTRY RESULT="UNKNOWN" STUDY_ID="STD-Horres-2017">
<DESCRIPTION/>
</QUALITY_ITEM_DATA_ENTRY>
<QUALITY_ITEM_DATA_ENTRY RESULT="UNKNOWN" STUDY_ID="STD-Koerner-2019">
<DESCRIPTION/>
</QUALITY_ITEM_DATA_ENTRY>
<QUALITY_ITEM_DATA_ENTRY RESULT="UNKNOWN" STUDY_ID="STD-Lu-2020">
<DESCRIPTION/>
</QUALITY_ITEM_DATA_ENTRY>
<QUALITY_ITEM_DATA_ENTRY RESULT="UNKNOWN" STUDY_ID="STD-Mannaerts-2016">
<DESCRIPTION/>
</QUALITY_ITEM_DATA_ENTRY>
<QUALITY_ITEM_DATA_ENTRY RESULT="UNKNOWN" STUDY_ID="STD-Marcotte-2018">
<DESCRIPTION/>
</QUALITY_ITEM_DATA_ENTRY>
<QUALITY_ITEM_DATA_ENTRY RESULT="UNKNOWN" STUDY_ID="STD-Ripolles_x002d_Melchor-2019">
<DESCRIPTION/>
</QUALITY_ITEM_DATA_ENTRY>
<QUALITY_ITEM_DATA_ENTRY RESULT="UNKNOWN" STUDY_ID="STD-Ripolles_x002d_Melchor-2020">
<DESCRIPTION/>
</QUALITY_ITEM_DATA_ENTRY>
<QUALITY_ITEM_DATA_ENTRY RESULT="UNKNOWN" STUDY_ID="STD-Salti-2019">
<DESCRIPTION/>
</QUALITY_ITEM_DATA_ENTRY>
<QUALITY_ITEM_DATA_ENTRY RESULT="UNKNOWN" STUDY_ID="STD-Shim-2020">
<DESCRIPTION/>
</QUALITY_ITEM_DATA_ENTRY>
<QUALITY_ITEM_DATA_ENTRY RESULT="UNKNOWN" STUDY_ID="STD-Sutcliffe-2015">
<DESCRIPTION/>
</QUALITY_ITEM_DATA_ENTRY>
<QUALITY_ITEM_DATA_ENTRY RESULT="UNKNOWN" STUDY_ID="STD-Varelmann-2019">
<DESCRIPTION/>
</QUALITY_ITEM_DATA_ENTRY>
<QUALITY_ITEM_DATA_ENTRY RESULT="UNKNOWN" STUDY_ID="STD-Webb-2020">
<DESCRIPTION/>
</QUALITY_ITEM_DATA_ENTRY>
<QUALITY_ITEM_DATA_ENTRY RESULT="UNKNOWN" STUDY_ID="STD-Wiener-2020">
<DESCRIPTION/>
</QUALITY_ITEM_DATA_ENTRY>
</QUALITY_ITEM_DATA>
</QUALITY_ITEM>
</QUALITY_ITEMS>
<SOF_TABLES/>
<ADDITIONAL_TABLES/>
<ANALYSES_AND_DATA CALCULATED_DATA="YES" MODIFIED="2020-06-14 15:53:34 +0800" MODIFIED_BY="[Empty name]">
<COMPARISON ID="CMP-001" MODIFIED="2020-06-14 15:53:34 +0800" MODIFIED_BY="[Empty name]" NO="1">
<NAME>ERAS VS. Standard</NAME>
<DICH_OUTCOME CHI2="36.28027806049623" CI_END="1.5201271380664165" CI_START="0.9647213964218511" CI_STUDY="95" CI_TOTAL="95" DF="17" EFFECT_MEASURE="RR" EFFECT_SIZE="1.2109909889731572" ESTIMABLE="YES" EVENTS_1="461" EVENTS_2="370" I2="53.14258625126017" I2_Q="0.0" ID="CMP-001.01" LOG_CI_END="0.1818799123208326" LOG_CI_START="-0.015598089211927266" LOG_EFFECT_SIZE="0.08314091155445265" METHOD="MH" MODIFIED="2020-06-14 15:53:34 +0800" MODIFIED_BY="[Empty name]" NO="1" P_CHI2="0.004207245586656971" P_Q="0.4992105041507112" P_Z="0.09887285694035217" Q="1.3894550635387315" RANDOM="YES" SCALE="100.0" SORT_BY="STUDY" STUDIES="19" SUBGROUPS="YES" SUBGROUP_TEST="YES" SWAP_EVENTS="NO" TAU2="0.10386795531948807" TOTALS="YES" TOTAL_1="7766" TOTAL_2="9439" WEIGHT="100.0" Z="1.6503427320893234">
<NAME>the incidence of postoperative acute kidney injury</NAME>
<GROUP_LABEL_1>ERAS</GROUP_LABEL_1>
<GROUP_LABEL_2>Standard</GROUP_LABEL_2>
<GRAPH_LABEL_1>Favours [ERAS]</GRAPH_LABEL_1>
<GRAPH_LABEL_2>Favours [Standard]</GRAPH_LABEL_2>
<DICH_SUBGROUP CHI2="20.072361272771438" CI_END="1.6055298072337623" CI_START="0.9892240251855788" DF="9" EFFECT_SIZE="1.2602494429545321" ESTIMABLE="YES" EVENTS_1="400" EVENTS_2="304" I2="55.16222592003323" ID="CMP-001.01.01" LOG_CI_END="0.20561837280938997" LOG_CI_START="-0.004705344515736546" LOG_EFFECT_SIZE="0.10045651414682667" MODIFIED="2020-06-13 18:59:26 +0800" MODIFIED_BY="[Empty name]" NO="1" P_CHI2="0.01747106518021979" P_Z="0.061169579024651664" STUDIES="11" TAU2="0.07465695199741419" TOTAL_1="5916" TOTAL_2="8076" WEIGHT="72.21501437605544" Z="1.8722676856824172">
<NAME>GDFT</NAME>
<DICH_DATA CI_END="1.4464556058320097" CI_START="0.7869433467329625" EFFECT_SIZE="1.0669014084507042" ESTIMABLE="YES" EVENTS_1="84" EVENTS_2="56" LOG_CI_END="0.16030510895665714" LOG_CI_START="-0.10405653204612242" LOG_EFFECT_SIZE="0.028124288455267345" MODIFIED="2020-06-04 01:30:48 +0800" MODIFIED_BY="[Empty name]" ORDER="102" O_E="0.0" SE="0.15528733653626067" STUDY_ID="STD-Doyle-2019" TOTAL_1="426" TOTAL_2="303" VAR="0.024114156888525876" WEIGHT="10.513888757361071"/>
<DICH_DATA CI_END="1.5879217534367969" CI_START="0.7991390560356493" EFFECT_SIZE="1.1264858148685029" ESTIMABLE="YES" EVENTS_1="59" EVENTS_2="55" LOG_CI_END="0.20082909828763637" LOG_CI_START="-0.0973776436967821" LOG_EFFECT_SIZE="0.05172572729542714" MODIFIED="2020-06-13 18:59:18 +0800" MODIFIED_BY="[Empty name]" ORDER="103" O_E="0.0" SE="0.17516811638882723" STUDY_ID="STD-Hassinger-2018" TOTAL_1="439" TOTAL_2="461" VAR="0.03068386899920972" WEIGHT="10.000531003578322"/>
<DICH_DATA CI_END="3.3640127989432913" CI_START="0.5863426554591165" EFFECT_SIZE="1.4044444444444444" ESTIMABLE="YES" EVENTS_1="11" EVENTS_2="9" LOG_CI_END="0.5268576394742311" LOG_CI_START="-0.23184851046014843" LOG_EFFECT_SIZE="0.1475045645070413" MODIFIED="2020-06-13 18:10:54 +0800" MODIFIED_BY="[Empty name]" ORDER="104" O_E="0.0" SE="0.4456677481274672" STUDY_ID="STD-Hawkins-2019" TOTAL_1="550" TOTAL_2="632" VAR="0.19861974172100752" WEIGHT="4.4484113035083865"/>
<DICH_DATA CI_END="1.7651286204910321" CI_START="0.5792212944453285" EFFECT_SIZE="1.011138014527845" ESTIMABLE="YES" EVENTS_1="27" EVENTS_2="21" LOG_CI_END="0.24677635682543161" LOG_CI_START="-0.2371554801498221" LOG_EFFECT_SIZE="0.004810438337804714" MODIFIED="2020-06-13 14:39:54 +0800" MODIFIED_BY="[Empty name]" ORDER="105" O_E="0.0" SE="0.2842639565404912" STUDY_ID="STD-Horres-2017" TOTAL_1="590" TOTAL_2="464" VAR="0.08080599698805425" WEIGHT="7.286299306825445"/>
<DICH_DATA CI_END="0.0" CI_START="0.0" EFFECT_SIZE="0.0" ESTIMABLE="NO" EVENTS_1="0" EVENTS_2="0" LOG_CI_END="0.0" LOG_CI_START="0.0" LOG_EFFECT_SIZE="0.0" MODIFIED="2020-06-04 01:31:40 +0800" MODIFIED_BY="[Empty name]" ORDER="106" O_E="0.0" SE="0.0" STUDY_ID="STD-Lu-2020" TOTAL_1="20" TOTAL_2="11" VAR="0.0" WEIGHT="0.0"/>
<DICH_DATA CI_END="16.866413178729125" CI_START="1.4822357151506553" EFFECT_SIZE="5.0" ESTIMABLE="YES" EVENTS_1="15" EVENTS_2="3" LOG_CI_END="1.227022735090111" LOG_CI_START="0.17091727358192668" LOG_EFFECT_SIZE="0.6989700043360189" MODIFIED="2020-06-13 18:59:13 +0800" MODIFIED_BY="[Empty name]" ORDER="107" O_E="0.0" SE="0.6203615758962548" STUDY_ID="STD-Marcotte-2018" TOTAL_1="132" TOTAL_2="132" VAR="0.38484848484848483" WEIGHT="2.753313742064169"/>
<DICH_DATA CI_END="2.2696442739031952" CI_START="0.9080268933615224" EFFECT_SIZE="1.4355828220858895" ESTIMABLE="YES" EVENTS_1="60" EVENTS_2="25" LOG_CI_END="0.35595779464376587" LOG_CI_START="-0.041901288631395875" LOG_EFFECT_SIZE="0.157028253006185" MODIFIED="2020-06-04 01:31:59 +0800" MODIFIED_BY="[Empty name]" ORDER="108" O_E="0.0" SE="0.23370439495005482" STUDY_ID="STD-Ripolles_x002d_Melchor-2019" TOTAL_1="1304" TOTAL_2="780" VAR="0.05461774421897121" WEIGHT="8.490290888110257"/>
<DICH_DATA CI_END="1.0602464716230955" CI_START="0.3369764539662396" EFFECT_SIZE="0.5977274431860796" ESTIMABLE="YES" EVENTS_1="14" EVENTS_2="67" LOG_CI_END="0.02540683585264376" LOG_CI_START="-0.4724004441428732" LOG_EFFECT_SIZE="-0.22349680414511466" MODIFIED="2020-06-13 18:43:31 +0800" MODIFIED_BY="[Empty name]" ORDER="122" O_E="0.0" SE="0.2924144604551445" STUDY_ID="STD-Ripolles_x002d_Melchor-2020" TOTAL_1="1592" TOTAL_2="4554" VAR="0.08550621668327328" WEIGHT="7.1054551761553855"/>
<DICH_DATA CI_END="2.3752314630378684" CI_START="1.013731856329584" EFFECT_SIZE="1.5517241379310345" ESTIMABLE="YES" EVENTS_1="45" EVENTS_2="29" LOG_CI_END="0.3757059374227935" LOG_CI_START="0.005923094329981678" LOG_EFFECT_SIZE="0.1908145158763876" MODIFIED="2020-06-04 01:32:11 +0800" MODIFIED_BY="[Empty name]" ORDER="109" O_E="0.0" SE="0.2172122724873122" STUDY_ID="STD-Shim-2020" TOTAL_1="210" TOTAL_2="210" VAR="0.047181171319102364" WEIGHT="8.908291763293029"/>
<DICH_DATA CI_END="2.5225920061702642" CI_START="0.28433556066625904" EFFECT_SIZE="0.8469135802469135" ESTIMABLE="YES" EVENTS_1="7" EVENTS_2="5" LOG_CI_END="0.40184701516399296" LOG_CI_START="-0.5461688215077891" LOG_EFFECT_SIZE="-0.07216090317189808" MODIFIED="2020-06-04 01:32:19 +0800" MODIFIED_BY="[Empty name]" ORDER="110" O_E="0.0" SE="0.5568691952150802" STUDY_ID="STD-Webb-2020" TOTAL_1="81" TOTAL_2="49" VAR="0.31010330057949104" WEIGHT="3.250442323018494"/>
<DICH_DATA CI_END="2.8265921862089476" CI_START="1.3111688845096667" EFFECT_SIZE="1.9251336898395721" ESTIMABLE="YES" EVENTS_1="78" EVENTS_2="34" LOG_CI_END="0.45126315406607626" LOG_CI_START="0.11765863439550031" LOG_EFFECT_SIZE="0.2844608942307883" MODIFIED="2020-06-13 18:59:26 +0800" MODIFIED_BY="[Empty name]" ORDER="111" O_E="0.0" SE="0.1959609462235016" STUDY_ID="STD-Wiener-2020" TOTAL_1="572" TOTAL_2="480" VAR="0.03840069244481009" WEIGHT="9.458090112140873"/>
</DICH_SUBGROUP>
<DICH_SUBGROUP CHI2="12.488348325785314" CI_END="1.9762929489079302" CI_START="0.5650144820345675" DF="5" EFFECT_SIZE="1.056709107027938" ESTIMABLE="YES" EVENTS_1="55" EVENTS_2="56" I2="59.96267985513944" ID="CMP-001.01.02" LOG_CI_END="0.29585132115457946" LOG_CI_START="-0.2479404205219859" LOG_EFFECT_SIZE="0.023955450316296784" MODIFIED="2020-06-14 15:53:34 +0800" MODIFIED_BY="[Empty name]" NO="2" P_CHI2="0.028675632900230008" P_Z="0.8629005343206873" STUDIES="6" TAU2="0.33569305119635506" TOTAL_1="1734" TOTAL_2="1247" WEIGHT="23.603873426265203" Z="0.17268309264360357">
<NAME>Restrictive fluid administration</NAME>
<DICH_DATA CI_END="2.6203940837020276" CI_START="0.09540549704142448" EFFECT_SIZE="0.5" ESTIMABLE="YES" EVENTS_1="2" EVENTS_2="4" LOG_CI_END="0.4183666102155337" LOG_CI_START="-1.020426601543496" LOG_EFFECT_SIZE="-0.3010299956639812" MODIFIED="2020-06-13 17:54:14 +0800" MODIFIED_BY="[Empty name]" ORDER="121" O_E="0.0" SE="0.8451542547285166" STUDY_ID="STD-Arumainayagam-2008" TOTAL_1="56" TOTAL_2="56" VAR="0.7142857142857142" WEIGHT="1.64466620474424"/>
<DICH_DATA CI_END="3.654207060697337" CI_START="0.7626329048689485" EFFECT_SIZE="1.6693766937669376" ESTIMABLE="YES" EVENTS_1="11" EVENTS_2="9" LOG_CI_END="0.5627931524227796" LOG_CI_START="-0.11768446041204936" LOG_EFFECT_SIZE="0.22255434600536508" MODIFIED="2020-06-04 01:29:30 +0800" MODIFIED_BY="[Empty name]" ORDER="112" O_E="0.0" SE="0.3997159181976872" STUDY_ID="STD-Baldini-2018" TOTAL_1="41" TOTAL_2="56" VAR="0.15977281526062015" WEIGHT="5.10387557935884"/>
<DICH_DATA CI_END="2.1392853616566874" CI_START="0.4555368616897716" EFFECT_SIZE="0.9871794871794872" ESTIMABLE="YES" EVENTS_1="11" EVENTS_2="12" LOG_CI_END="0.3302687194601825" LOG_CI_START="-0.3414764744961795" LOG_EFFECT_SIZE="-0.005603877517998511" MODIFIED="2020-06-13 14:49:55 +0800" MODIFIED_BY="[Empty name]" ORDER="113" O_E="0.0" SE="0.39458645212230514" STUDY_ID="STD-Drakeford-2018" TOTAL_1="104" TOTAL_2="112" VAR="0.15569846819846822" WEIGHT="5.183989795175013"/>
<DICH_DATA CI_END="4.514892897499546" CI_START="1.4410862616190694" EFFECT_SIZE="2.5507548152004165" ESTIMABLE="YES" EVENTS_1="25" EVENTS_2="17" LOG_CI_END="0.6546474524177096" LOG_CI_START="0.1586899779159303" LOG_EFFECT_SIZE="0.40666871516682" MODIFIED="2020-06-04 01:29:52 +0800" MODIFIED_BY="[Empty name]" ORDER="114" O_E="0.0" SE="0.2913278755514382" STUDY_ID="STD-Koerner-2019" TOTAL_1="113" TOTAL_2="196" VAR="0.08487193107331427" WEIGHT="7.1293340077928296"/>
<DICH_DATA CI_END="1.6642267223111844" CI_START="0.08385637415129629" EFFECT_SIZE="0.3735719725818736" ESTIMABLE="YES" EVENTS_1="3" EVENTS_2="4" LOG_CI_END="0.22121249115021935" LOG_CI_START="-1.0764639198972432" LOG_EFFECT_SIZE="-0.42762571437351204" MODIFIED="2020-06-14 15:53:34 +0800" MODIFIED_BY="[Empty name]" ORDER="115" O_E="0.0" SE="0.7622615474511127" STUDY_ID="STD-Mannaerts-2016" TOTAL_1="1313" TOTAL_2="654" VAR="0.581042666722565" WEIGHT="1.9646208532659355"/>
<DICH_DATA CI_END="1.7228465730004505" CI_START="0.13655907204590007" EFFECT_SIZE="0.4850467289719626" ESTIMABLE="YES" EVENTS_1="3" EVENTS_2="10" LOG_CI_END="0.23624660335275946" LOG_CI_START="-0.8646794430262631" LOG_EFFECT_SIZE="-0.3142164198367518" MODIFIED="2020-06-04 01:30:16 +0800" MODIFIED_BY="[Empty name]" ORDER="116" O_E="0.0" SE="0.6466894093148586" STUDY_ID="STD-Varelmann-2019" TOTAL_1="107" TOTAL_2="173" VAR="0.41820719212000074" WEIGHT="2.5773869859283463"/>
</DICH_SUBGROUP>
<DICH_SUBGROUP CHI2="1.1196469689992383" CI_END="2.113776245295503" CI_START="0.19105323739740931" DF="1" EFFECT_SIZE="0.6354870532099346" ESTIMABLE="YES" EVENTS_1="6" EVENTS_2="10" I2="10.686133425268954" ID="CMP-001.01.03" LOG_CI_END="0.3250590129730369" LOG_CI_START="-0.7188455987925401" LOG_EFFECT_SIZE="-0.19689329290975155" MODIFIED="2020-06-14 15:53:22 +0800" MODIFIED_BY="[Empty name]" NO="3" P_CHI2="0.28999452006053195" P_Z="0.45969644852798053" STUDIES="2" TAU2="0.17331748548526052" TOTAL_1="116" TOTAL_2="116" WEIGHT="4.181112197679368" Z="0.7393467919409262">
<NAME>Not mentioned</NAME>
<DICH_DATA CI_END="1.3603588421010349" CI_START="0.18377503954315633" EFFECT_SIZE="0.5" ESTIMABLE="YES" EVENTS_1="5" EVENTS_2="10" LOG_CI_END="0.13365348380258035" LOG_CI_START="-0.7357134751305426" LOG_EFFECT_SIZE="-0.3010299956639812" MODIFIED="2020-06-13 15:01:59 +0800" MODIFIED_BY="[Empty name]" ORDER="119" O_E="0.0" SE="0.5106704551131681" STUDY_ID="STD-Salti-2019" TOTAL_1="51" TOTAL_2="51" VAR="0.26078431372549027" WEIGHT="3.69006257443907"/>
<DICH_DATA CI_END="72.31147592536486" CI_START="0.12446157245205744" EFFECT_SIZE="3.0" ESTIMABLE="YES" EVENTS_1="1" EVENTS_2="0" LOG_CI_END="1.8592072258638475" LOG_CI_START="-0.9049647164245224" LOG_EFFECT_SIZE="0.47712125471966244" MODIFIED="2020-06-13 15:01:42 +0800" MODIFIED_BY="[Empty name]" ORDER="120" O_E="0.0" SE="1.6236882817719773" STUDY_ID="STD-Sutcliffe-2015" TOTAL_1="65" TOTAL_2="65" VAR="2.6363636363636362" WEIGHT="0.4910496232402982"/>
</DICH_SUBGROUP>
</DICH_OUTCOME>
<DICH_OUTCOME CHI2="36.28027806049623" CI_END="1.5201271380664163" CI_START="0.964721396421851" CI_STUDY="95" CI_TOTAL="95" DF="17" EFFECT_MEASURE="RR" EFFECT_SIZE="1.2109909889731572" ESTIMABLE="YES" EVENTS_1="461" EVENTS_2="370" I2="53.14258625126017" I2_Q="87.88863286061444" ID="CMP-001.02" LOG_CI_END="0.18187991232083253" LOG_CI_START="-0.015598089211927317" LOG_EFFECT_SIZE="0.08314091155445265" METHOD="MH" MODIFIED="2020-06-13 14:41:39 +0800" MODIFIED_BY="[Empty name]" NO="2" P_CHI2="0.004207245586656971" P_Q="0.004060210763028871" P_Z="0.09887285694035221" Q="8.25670618759503" RANDOM="YES" SCALE="150.0" SORT_BY="STUDY" STUDIES="19" SUBGROUPS="YES" SUBGROUP_TEST="YES" SWAP_EVENTS="NO" TAU2="0.10386795531948807" TOTALS="YES" TOTAL_1="7766" TOTAL_2="9439" WEIGHT="100.00000000000001" Z="1.6503427320893231">
<NAME>the incidence of postoperative acute kidney injury</NAME>
<GROUP_LABEL_1>ERAS</GROUP_LABEL_1>
<GROUP_LABEL_2>Standard</GROUP_LABEL_2>
<GRAPH_LABEL_1>Favours [ERAS]</GRAPH_LABEL_1>
<GRAPH_LABEL_2>Favours [Standard]</GRAPH_LABEL_2>
<DICH_SUBGROUP CHI2="27.194439970381424" CI_END="1.6403842468623724" CI_START="1.0642761484202325" DF="15" EFFECT_SIZE="1.3212955112993874" ESTIMABLE="YES" EVENTS_1="444" EVENTS_2="293" I2="44.84166610403776" ID="CMP-001.02.01" LOG_CI_END="0.2149455899658526" LOG_CI_START="0.027054329250969664" LOG_EFFECT_SIZE="0.12099995960841113" MODIFIED="2020-06-13 14:41:39 +0800" MODIFIED_BY="[Empty name]" NO="1" P_CHI2="0.027191504209407635" P_Z="0.011589873277967469" STUDIES="17" TAU2="0.07148096438248117" TOTAL_1="6067" TOTAL_2="4712" WEIGHT="90.31715783791628" Z="2.52439163014783">
<NAME>Abdominal surgery</NAME>
<DICH_DATA CI_END="2.6203940837020276" CI_START="0.09540549704142448" EFFECT_SIZE="0.5" ESTIMABLE="YES" EVENTS_1="2" EVENTS_2="4" LOG_CI_END="0.4183666102155337" LOG_CI_START="-1.020426601543496" LOG_EFFECT_SIZE="-0.3010299956639812" MODIFIED="2020-06-02 18:09:25 +0800" MODIFIED_BY="[Empty name]" ORDER="22" O_E="0.0" SE="0.8451542547285166" STUDY_ID="STD-Arumainayagam-2008" TOTAL_1="56" TOTAL_2="56" VAR="0.7142857142857142" WEIGHT="1.64466620474424"/>
<DICH_DATA CI_END="3.654207060697337" CI_START="0.7626329048689485" EFFECT_SIZE="1.6693766937669376" ESTIMABLE="YES" EVENTS_1="11" EVENTS_2="9" LOG_CI_END="0.5627931524227796" LOG_CI_START="-0.11768446041204936" LOG_EFFECT_SIZE="0.22255434600536508" MODIFIED="2020-06-02 18:09:25 +0800" MODIFIED_BY="[Empty name]" ORDER="23" O_E="0.0" SE="0.3997159181976872" STUDY_ID="STD-Baldini-2018" TOTAL_1="41" TOTAL_2="56" VAR="0.15977281526062015" WEIGHT="5.10387557935884"/>
<DICH_DATA CI_END="1.4464556058320097" CI_START="0.7869433467329625" EFFECT_SIZE="1.0669014084507042" ESTIMABLE="YES" EVENTS_1="84" EVENTS_2="56" LOG_CI_END="0.16030510895665714" LOG_CI_START="-0.10405653204612242" LOG_EFFECT_SIZE="0.028124288455267345" MODIFIED="2020-06-02 18:09:25 +0800" MODIFIED_BY="[Empty name]" ORDER="24" O_E="0.0" SE="0.15528733653626067" STUDY_ID="STD-Doyle-2019" TOTAL_1="426" TOTAL_2="303" VAR="0.024114156888525876" WEIGHT="10.513888757361071"/>
<DICH_DATA CI_END="2.1392853616566874" CI_START="0.4555368616897716" EFFECT_SIZE="0.9871794871794872" ESTIMABLE="YES" EVENTS_1="11" EVENTS_2="12" LOG_CI_END="0.3302687194601825" LOG_CI_START="-0.3414764744961795" LOG_EFFECT_SIZE="-0.005603877517998511" MODIFIED="2020-06-02 18:09:25 +0800" MODIFIED_BY="[Empty name]" ORDER="25" O_E="0.0" SE="0.39458645212230514" STUDY_ID="STD-Drakeford-2018" TOTAL_1="104" TOTAL_2="112" VAR="0.15569846819846822" WEIGHT="5.183989795175013"/>
<DICH_DATA CI_END="1.5879217534367969" CI_START="0.7991390560356493" EFFECT_SIZE="1.1264858148685029" ESTIMABLE="YES" EVENTS_1="59" EVENTS_2="55" LOG_CI_END="0.20082909828763637" LOG_CI_START="-0.0973776436967821" LOG_EFFECT_SIZE="0.05172572729542714" MODIFIED="2020-06-02 18:09:25 +0800" MODIFIED_BY="[Empty name]" ORDER="26" O_E="0.0" SE="0.17516811638882723" STUDY_ID="STD-Hassinger-2018" TOTAL_1="439" TOTAL_2="461" VAR="0.03068386899920972" WEIGHT="10.000531003578322"/>
<DICH_DATA CI_END="3.3640127989432913" CI_START="0.5863426554591165" EFFECT_SIZE="1.4044444444444444" ESTIMABLE="YES" EVENTS_1="11" EVENTS_2="9" LOG_CI_END="0.5268576394742311" LOG_CI_START="-0.23184851046014843" LOG_EFFECT_SIZE="0.1475045645070413" MODIFIED="2020-06-02 18:09:25 +0800" MODIFIED_BY="[Empty name]" ORDER="27" O_E="0.0" SE="0.4456677481274672" STUDY_ID="STD-Hawkins-2019" TOTAL_1="550" TOTAL_2="632" VAR="0.19861974172100752" WEIGHT="4.4484113035083865"/>
<DICH_DATA CI_END="1.7651286204910321" CI_START="0.5792212944453285" EFFECT_SIZE="1.011138014527845" ESTIMABLE="YES" EVENTS_1="27" EVENTS_2="21" LOG_CI_END="0.24677635682543161" LOG_CI_START="-0.2371554801498221" LOG_EFFECT_SIZE="0.004810438337804714" MODIFIED="2020-06-13 14:41:39 +0800" MODIFIED_BY="[Empty name]" ORDER="28" O_E="0.0" SE="0.2842639565404912" STUDY_ID="STD-Horres-2017" TOTAL_1="590" TOTAL_2="464" VAR="0.08080599698805425" WEIGHT="7.286299306825445"/>
<DICH_DATA CI_END="4.514892897499546" CI_START="1.4410862616190694" EFFECT_SIZE="2.5507548152004165" ESTIMABLE="YES" EVENTS_1="25" EVENTS_2="17" LOG_CI_END="0.6546474524177096" LOG_CI_START="0.1586899779159303" LOG_EFFECT_SIZE="0.40666871516682" MODIFIED="2020-06-02 18:09:25 +0800" MODIFIED_BY="[Empty name]" ORDER="29" O_E="0.0" SE="0.2913278755514382" STUDY_ID="STD-Koerner-2019" TOTAL_1="113" TOTAL_2="196" VAR="0.08487193107331427" WEIGHT="7.1293340077928296"/>
<DICH_DATA CI_END="0.0" CI_START="0.0" EFFECT_SIZE="0.0" ESTIMABLE="NO" EVENTS_1="0" EVENTS_2="0" LOG_CI_END="0.0" LOG_CI_START="0.0" LOG_EFFECT_SIZE="0.0" MODIFIED="2020-06-02 18:09:25 +0800" MODIFIED_BY="[Empty name]" ORDER="30" O_E="0.0" SE="0.0" STUDY_ID="STD-Lu-2020" TOTAL_1="20" TOTAL_2="11" VAR="0.0" WEIGHT="0.0"/>
<DICH_DATA CI_END="1.6642267223111844" CI_START="0.08385637415129629" EFFECT_SIZE="0.3735719725818736" ESTIMABLE="YES" EVENTS_1="3" EVENTS_2="4" LOG_CI_END="0.22121249115021935" LOG_CI_START="-1.0764639198972432" LOG_EFFECT_SIZE="-0.42762571437351204" MODIFIED="2020-06-02 18:09:25 +0800" MODIFIED_BY="[Empty name]" ORDER="31" O_E="0.0" SE="0.7622615474511127" STUDY_ID="STD-Mannaerts-2016" TOTAL_1="1313" TOTAL_2="654" VAR="0.581042666722565" WEIGHT="1.9646208532659355"/>
<DICH_DATA CI_END="16.866413178729125" CI_START="1.4822357151506553" EFFECT_SIZE="5.0" ESTIMABLE="YES" EVENTS_1="15" EVENTS_2="3" LOG_CI_END="1.227022735090111" LOG_CI_START="0.17091727358192668" LOG_EFFECT_SIZE="0.6989700043360189" MODIFIED="2020-06-02 18:09:25 +0800" MODIFIED_BY="[Empty name]" ORDER="32" O_E="0.0" SE="0.6203615758962548" STUDY_ID="STD-Marcotte-2018" TOTAL_1="132" TOTAL_2="132" VAR="0.38484848484848483" WEIGHT="2.753313742064169"/>
<DICH_DATA CI_END="2.2696442739031952" CI_START="0.9080268933615224" EFFECT_SIZE="1.4355828220858895" ESTIMABLE="YES" EVENTS_1="60" EVENTS_2="25" LOG_CI_END="0.35595779464376587" LOG_CI_START="-0.041901288631395875" LOG_EFFECT_SIZE="0.157028253006185" MODIFIED="2020-06-02 18:09:25 +0800" MODIFIED_BY="[Empty name]" ORDER="33" O_E="0.0" SE="0.23370439495005482" STUDY_ID="STD-Ripolles_x002d_Melchor-2019" TOTAL_1="1304" TOTAL_2="780" VAR="0.05461774421897121" WEIGHT="8.490290888110257"/>
<DICH_DATA CI_END="1.3603588421010349" CI_START="0.18377503954315633" EFFECT_SIZE="0.5" ESTIMABLE="YES" EVENTS_1="5" EVENTS_2="10" LOG_CI_END="0.13365348380258035" LOG_CI_START="-0.7357134751305426" LOG_EFFECT_SIZE="-0.3010299956639812" MODIFIED="2020-06-02 18:09:52 +0800" MODIFIED_BY="[Empty name]" ORDER="34" O_E="0.0" SE="0.5106704551131681" STUDY_ID="STD-Salti-2019" TOTAL_1="51" TOTAL_2="51" VAR="0.26078431372549027" WEIGHT="3.69006257443907"/>
<DICH_DATA CI_END="2.3752314630378684" CI_START="1.013731856329584" EFFECT_SIZE="1.5517241379310345" ESTIMABLE="YES" EVENTS_1="45" EVENTS_2="29" LOG_CI_END="0.3757059374227935" LOG_CI_START="0.005923094329981678" LOG_EFFECT_SIZE="0.1908145158763876" MODIFIED="2020-06-02 18:09:52 +0800" MODIFIED_BY="[Empty name]" ORDER="35" O_E="0.0" SE="0.2172122724873122" STUDY_ID="STD-Shim-2020" TOTAL_1="210" TOTAL_2="210" VAR="0.047181171319102364" WEIGHT="8.908291763293029"/>
<DICH_DATA CI_END="72.31147592536486" CI_START="0.12446157245205744" EFFECT_SIZE="3.0" ESTIMABLE="YES" EVENTS_1="1" EVENTS_2="0" LOG_CI_END="1.8592072258638475" LOG_CI_START="-0.9049647164245224" LOG_EFFECT_SIZE="0.47712125471966244" MODIFIED="2020-06-02 18:09:52 +0800" MODIFIED_BY="[Empty name]" ORDER="36" O_E="0.0" SE="1.6236882817719773" STUDY_ID="STD-Sutcliffe-2015" TOTAL_1="65" TOTAL_2="65" VAR="2.6363636363636362" WEIGHT="0.4910496232402982"/>
<DICH_DATA CI_END="2.5225920061702642" CI_START="0.28433556066625904" EFFECT_SIZE="0.8469135802469135" ESTIMABLE="YES" EVENTS_1="7" EVENTS_2="5" LOG_CI_END="0.40184701516399296" LOG_CI_START="-0.5461688215077891" LOG_EFFECT_SIZE="-0.07216090317189808" MODIFIED="2020-06-02 18:10:04 +0800" MODIFIED_BY="[Empty name]" ORDER="37" O_E="0.0" SE="0.5568691952150802" STUDY_ID="STD-Webb-2020" TOTAL_1="81" TOTAL_2="49" VAR="0.31010330057949104" WEIGHT="3.250442323018494"/>
<DICH_DATA CI_END="2.8265921862089476" CI_START="1.3111688845096667" EFFECT_SIZE="1.9251336898395721" ESTIMABLE="YES" EVENTS_1="78" EVENTS_2="34" LOG_CI_END="0.45126315406607626" LOG_CI_START="0.11765863439550031" LOG_EFFECT_SIZE="0.2844608942307883" MODIFIED="2020-06-02 18:10:04 +0800" MODIFIED_BY="[Empty name]" ORDER="38" O_E="0.0" SE="0.1959609462235016" STUDY_ID="STD-Wiener-2020" TOTAL_1="572" TOTAL_2="480" VAR="0.03840069244481009" WEIGHT="9.458090112140873"/>
</DICH_SUBGROUP>
<DICH_SUBGROUP CHI2="0.08663654141255128" CI_END="0.9725217140042963" CI_START="0.3422216363666377" DF="1" EFFECT_SIZE="0.5769037808583313" ESTIMABLE="YES" EVENTS_1="17" EVENTS_2="77" I2="0.0" ID="CMP-001.02.02" LOG_CI_END="-0.012100693172467706" LOG_CI_START="-0.46569253641504554" LOG_EFFECT_SIZE="-0.23889661479375665" MODIFIED="2020-06-02 18:10:46 +0800" MODIFIED_BY="[Empty name]" NO="2" P_CHI2="0.7684974670948983" P_Z="0.038966750451452245" STUDIES="2" TAU2="0.0" TOTAL_1="1699" TOTAL_2="4727" WEIGHT="9.682842162083732" Z="2.064537835059332">
<NAME>Non-abdominal surgery</NAME>
<DICH_DATA CI_END="1.0602464716230955" CI_START="0.3369764539662396" EFFECT_SIZE="0.5977274431860796" ESTIMABLE="YES" EVENTS_1="14" EVENTS_2="67" LOG_CI_END="0.02540683585264376" LOG_CI_START="-0.4724004441428732" LOG_EFFECT_SIZE="-0.22349680414511466" MODIFIED="2020-06-02 18:10:37 +0800" MODIFIED_BY="[Empty name]" ORDER="20" O_E="0.0" SE="0.2924144604551445" STUDY_ID="STD-Ripolles_x002d_Melchor-2020" TOTAL_1="1592" TOTAL_2="4554" VAR="0.08550621668327328" WEIGHT="7.1054551761553855"/>
<DICH_DATA CI_END="1.7228465730004505" CI_START="0.13655907204590007" EFFECT_SIZE="0.4850467289719626" ESTIMABLE="YES" EVENTS_1="3" EVENTS_2="10" LOG_CI_END="0.23624660335275946" LOG_CI_START="-0.8646794430262631" LOG_EFFECT_SIZE="-0.3142164198367518" MODIFIED="2020-06-02 18:10:46 +0800" MODIFIED_BY="[Empty name]" ORDER="21" O_E="0.0" SE="0.6466894093148586" STUDY_ID="STD-Varelmann-2019" TOTAL_1="107" TOTAL_2="173" VAR="0.41820719212000074" WEIGHT="2.5773869859283463"/>
</DICH_SUBGROUP>
</DICH_OUTCOME>
<DICH_OUTCOME CHI2="36.28027806049624" CI_END="1.5201271380664165" CI_START="0.9647213964218511" CI_STUDY="95" CI_TOTAL="95" DF="17" EFFECT_MEASURE="RR" EFFECT_SIZE="1.2109909889731572" ESTIMABLE="YES" EVENTS_1="461" EVENTS_2="370" I2="53.142586251260184" I2_Q="0.0" ID="CMP-001.03" LOG_CI_END="0.1818799123208326" LOG_CI_START="-0.015598089211927266" LOG_EFFECT_SIZE="0.08314091155445265" METHOD="MH" MODIFIED="2020-06-13 14:41:01 +0800" MODIFIED_BY="[Empty name]" NO="3" P_CHI2="0.004207245586656638" P_Q="0.4333838132570348" P_Z="0.09887285694035217" Q="1.6722642781561499" RANDOM="YES" SCALE="150.0" SORT_BY="STUDY" STUDIES="19" SUBGROUPS="YES" SUBGROUP_TEST="YES" SWAP_EVENTS="NO" TAU2="0.1038679553194881" TOTALS="YES" TOTAL_1="7766" TOTAL_2="9439" WEIGHT="99.99999999999999" Z="1.6503427320893234">
<NAME>the incidence of postoperative acute kidney injury</NAME>
<GROUP_LABEL_1>ERAS</GROUP_LABEL_1>
<GROUP_LABEL_2>Standard</GROUP_LABEL_2>
<GRAPH_LABEL_1>Favours [ERAS]</GRAPH_LABEL_1>
<GRAPH_LABEL_2>Favours [Standard]</GRAPH_LABEL_2>
<DICH_SUBGROUP CHI2="23.230299169330323" CI_END="1.8560821858919927" CI_START="0.9948454252626905" DF="8" EFFECT_SIZE="1.358865288226255" ESTIMABLE="YES" EVENTS_1="325" EVENTS_2="226" I2="65.56221707828044" ID="CMP-001.03.01" LOG_CI_END="0.26859720253432195" LOG_CI_START="-0.0022443927924076265" LOG_EFFECT_SIZE="0.1331764048709571" MODIFIED="2020-06-02 18:44:49 +0800" MODIFIED_BY="[Empty name]" NO="1" P_CHI2="0.003080823594051374" P_Z="0.053919766415322104" STUDIES="10" TAU2="0.1263167847798998" TOTAL_1="2174" TOTAL_2="2129" WEIGHT="60.214888741772704" Z="1.9274805764064284">
<NAME>KDIGO</NAME>
<DICH_DATA CI_END="1.4464556058320097" CI_START="0.7869433467329625" EFFECT_SIZE="1.0669014084507042" ESTIMABLE="YES" EVENTS_1="84" EVENTS_2="56" LOG_CI_END="0.16030510895665714" LOG_CI_START="-0.10405653204612242" LOG_EFFECT_SIZE="0.028124288455267345" MODIFIED="2020-06-02 18:43:58 +0800" MODIFIED_BY="[Empty name]" ORDER="39" O_E="0.0" SE="0.15528733653626067" STUDY_ID="STD-Doyle-2019" TOTAL_1="426" TOTAL_2="303" VAR="0.024114156888525876" WEIGHT="10.51388875736107"/>
<DICH_DATA CI_END="2.1392853616566874" CI_START="0.4555368616897716" EFFECT_SIZE="0.9871794871794872" ESTIMABLE="YES" EVENTS_1="11" EVENTS_2="12" LOG_CI_END="0.3302687194601825" LOG_CI_START="-0.3414764744961795" LOG_EFFECT_SIZE="-0.005603877517998511" MODIFIED="2020-06-02 18:43:58 +0800" MODIFIED_BY="[Empty name]" ORDER="40" O_E="0.0" SE="0.39458645212230514" STUDY_ID="STD-Drakeford-2018" TOTAL_1="104" TOTAL_2="112" VAR="0.15569846819846822" WEIGHT="5.1839897951750125"/>
<DICH_DATA CI_END="1.5879217534367969" CI_START="0.7991390560356493" EFFECT_SIZE="1.1264858148685029" ESTIMABLE="YES" EVENTS_1="59" EVENTS_2="55" LOG_CI_END="0.20082909828763637" LOG_CI_START="-0.0973776436967821" LOG_EFFECT_SIZE="0.05172572729542714" MODIFIED="2020-06-02 18:43:58 +0800" MODIFIED_BY="[Empty name]" ORDER="41" O_E="0.0" SE="0.17516811638882723" STUDY_ID="STD-Hassinger-2018" TOTAL_1="439" TOTAL_2="461" VAR="0.03068386899920972" WEIGHT="10.000531003578319"/>
<DICH_DATA CI_END="4.514892897499546" CI_START="1.4410862616190694" EFFECT_SIZE="2.5507548152004165" ESTIMABLE="YES" EVENTS_1="25" EVENTS_2="17" LOG_CI_END="0.6546474524177096" LOG_CI_START="0.1586899779159303" LOG_EFFECT_SIZE="0.40666871516682" MODIFIED="2020-06-02 18:44:08 +0800" MODIFIED_BY="[Empty name]" ORDER="42" O_E="0.0" SE="0.2913278755514382" STUDY_ID="STD-Koerner-2019" TOTAL_1="113" TOTAL_2="196" VAR="0.08487193107331427" WEIGHT="7.129334007792829"/>
<DICH_DATA CI_END="0.0" CI_START="0.0" EFFECT_SIZE="0.0" ESTIMABLE="NO" EVENTS_1="0" EVENTS_2="0" LOG_CI_END="0.0" LOG_CI_START="0.0" LOG_EFFECT_SIZE="0.0" MODIFIED="2020-06-02 18:44:08 +0800" MODIFIED_BY="[Empty name]" ORDER="43" O_E="0.0" SE="0.0" STUDY_ID="STD-Lu-2020" TOTAL_1="20" TOTAL_2="11" VAR="0.0" WEIGHT="0.0"/>
<DICH_DATA CI_END="16.866413178729125" CI_START="1.4822357151506553" EFFECT_SIZE="5.0" ESTIMABLE="YES" EVENTS_1="15" EVENTS_2="3" LOG_CI_END="1.227022735090111" LOG_CI_START="0.17091727358192668" LOG_EFFECT_SIZE="0.6989700043360189" MODIFIED="2020-06-02 18:44:21 +0800" MODIFIED_BY="[Empty name]" ORDER="44" O_E="0.0" SE="0.6203615758962548" STUDY_ID="STD-Marcotte-2018" TOTAL_1="132" TOTAL_2="132" VAR="0.38484848484848483" WEIGHT="2.7533137420641687"/>
<DICH_DATA CI_END="1.3603588421010349" CI_START="0.18377503954315633" EFFECT_SIZE="0.5" ESTIMABLE="YES" EVENTS_1="5" EVENTS_2="10" LOG_CI_END="0.13365348380258035" LOG_CI_START="-0.7357134751305426" LOG_EFFECT_SIZE="-0.3010299956639812" MODIFIED="2020-06-02 18:44:33 +0800" MODIFIED_BY="[Empty name]" ORDER="45" O_E="0.0" SE="0.5106704551131681" STUDY_ID="STD-Salti-2019" TOTAL_1="51" TOTAL_2="51" VAR="0.26078431372549027" WEIGHT="3.690062574439069"/>
<DICH_DATA CI_END="2.3752314630378684" CI_START="1.013731856329584" EFFECT_SIZE="1.5517241379310345" ESTIMABLE="YES" EVENTS_1="45" EVENTS_2="29" LOG_CI_END="0.3757059374227935" LOG_CI_START="0.005923094329981678" LOG_EFFECT_SIZE="0.1908145158763876" MODIFIED="2020-06-02 18:44:33 +0800" MODIFIED_BY="[Empty name]" ORDER="46" O_E="0.0" SE="0.2172122724873122" STUDY_ID="STD-Shim-2020" TOTAL_1="210" TOTAL_2="210" VAR="0.047181171319102364" WEIGHT="8.908291763293029"/>
<DICH_DATA CI_END="1.7228465730004505" CI_START="0.13655907204590007" EFFECT_SIZE="0.4850467289719626" ESTIMABLE="YES" EVENTS_1="3" EVENTS_2="10" LOG_CI_END="0.23624660335275946" LOG_CI_START="-0.8646794430262631" LOG_EFFECT_SIZE="-0.3142164198367518" MODIFIED="2020-06-02 18:44:43 +0800" MODIFIED_BY="[Empty name]" ORDER="47" O_E="0.0" SE="0.6466894093148586" STUDY_ID="STD-Varelmann-2019" TOTAL_1="107" TOTAL_2="173" VAR="0.41820719212000074" WEIGHT="2.5773869859283463"/>
<DICH_DATA CI_END="2.8265921862089476" CI_START="1.3111688845096667" EFFECT_SIZE="1.9251336898395721" ESTIMABLE="YES" EVENTS_1="78" EVENTS_2="34" LOG_CI_END="0.45126315406607626" LOG_CI_START="0.11765863439550031" LOG_EFFECT_SIZE="0.2844608942307883" MODIFIED="2020-06-02 18:44:49 +0800" MODIFIED_BY="[Empty name]" ORDER="48" O_E="0.0" SE="0.1959609462235016" STUDY_ID="STD-Wiener-2020" TOTAL_1="572" TOTAL_2="480" VAR="0.03840069244481009" WEIGHT="9.45809011214087"/>
</DICH_SUBGROUP>
<DICH_SUBGROUP CHI2="5.591088601436949" CI_END="1.4656546672377888" CI_START="0.6355209087896554" DF="3" EFFECT_SIZE="0.9651187419663756" ESTIMABLE="YES" EVENTS_1="108" EVENTS_2="118" I2="46.34318620475843" ID="CMP-001.03.02" LOG_CI_END="0.16603165531186084" LOG_CI_START="-0.19687015648276218" LOG_EFFECT_SIZE="-0.015419250585450687" MODIFIED="2020-06-13 14:41:01 +0800" MODIFIED_BY="[Empty name]" NO="2" P_CHI2="0.13329100688628293" P_Z="0.8677218510006697" STUDIES="4" TAU2="0.08182017632892784" TOTAL_1="3567" TOTAL_2="5847" WEIGHT="26.13248769410958" Z="0.16655290678562146">
<NAME>Non-KDIGO</NAME>
<DICH_DATA CI_END="1.7651286204910321" CI_START="0.5792212944453285" EFFECT_SIZE="1.011138014527845" ESTIMABLE="YES" EVENTS_1="27" EVENTS_2="21" LOG_CI_END="0.24677635682543161" LOG_CI_START="-0.2371554801498221" LOG_EFFECT_SIZE="0.004810438337804714" MODIFIED="2020-06-13 14:41:01 +0800" MODIFIED_BY="[Empty name]" ORDER="49" O_E="0.0" SE="0.2842639565404912" STUDY_ID="STD-Horres-2017" TOTAL_1="590" TOTAL_2="464" VAR="0.08080599698805425" WEIGHT="7.286299306825444"/>
<DICH_DATA CI_END="2.2696442739031952" CI_START="0.9080268933615224" EFFECT_SIZE="1.4355828220858895" ESTIMABLE="YES" EVENTS_1="60" EVENTS_2="25" LOG_CI_END="0.35595779464376587" LOG_CI_START="-0.041901288631395875" LOG_EFFECT_SIZE="0.157028253006185" MODIFIED="2020-06-02 18:45:17 +0800" MODIFIED_BY="[Empty name]" ORDER="50" O_E="0.0" SE="0.23370439495005482" STUDY_ID="STD-Ripolles_x002d_Melchor-2019" TOTAL_1="1304" TOTAL_2="780" VAR="0.05461774421897121" WEIGHT="8.490290888110257"/>
<DICH_DATA CI_END="1.0602464716230955" CI_START="0.3369764539662396" EFFECT_SIZE="0.5977274431860796" ESTIMABLE="YES" EVENTS_1="14" EVENTS_2="67" LOG_CI_END="0.02540683585264376" LOG_CI_START="-0.4724004441428732" LOG_EFFECT_SIZE="-0.22349680414511466" MODIFIED="2020-06-02 18:45:17 +0800" MODIFIED_BY="[Empty name]" ORDER="51" O_E="0.0" SE="0.2924144604551445" STUDY_ID="STD-Ripolles_x002d_Melchor-2020" TOTAL_1="1592" TOTAL_2="4554" VAR="0.08550621668327328" WEIGHT="7.105455176155385"/>
<DICH_DATA CI_END="2.5225920061702642" CI_START="0.28433556066625904" EFFECT_SIZE="0.8469135802469135" ESTIMABLE="YES" EVENTS_1="7" EVENTS_2="5" LOG_CI_END="0.40184701516399296" LOG_CI_START="-0.5461688215077891" LOG_EFFECT_SIZE="-0.07216090317189808" MODIFIED="2020-06-02 18:45:27 +0800" MODIFIED_BY="[Empty name]" ORDER="52" O_E="0.0" SE="0.5568691952150802" STUDY_ID="STD-Webb-2020" TOTAL_1="81" TOTAL_2="49" VAR="0.31010330057949104" WEIGHT="3.2504423230184933"/>
</DICH_SUBGROUP>
<DICH_SUBGROUP CHI2="4.55694606091522" CI_END="2.037736171256621" CI_START="0.6520522497685597" DF="4" EFFECT_SIZE="1.152697035175614" ESTIMABLE="YES" EVENTS_1="28" EVENTS_2="26" I2="12.221914709329758" ID="CMP-001.03.03" LOG_CI_END="0.30914795455535476" LOG_CI_START="-0.18571760230951967" LOG_EFFECT_SIZE="0.061715176122917534" MODIFIED="2020-06-02 18:46:11 +0800" MODIFIED_BY="[Empty name]" NO="3" P_CHI2="0.33584859271610634" P_Z="0.6249421501568313" STUDIES="5" TAU2="0.05519689036785395" TOTAL_1="2025" TOTAL_2="1463" WEIGHT="13.6526235641177" Z="0.4888581184222254">
<NAME>Not mentioned</NAME>
<DICH_DATA CI_END="2.6203940837020276" CI_START="0.09540549704142448" EFFECT_SIZE="0.5" ESTIMABLE="YES" EVENTS_1="2" EVENTS_2="4" LOG_CI_END="0.4183666102155337" LOG_CI_START="-1.020426601543496" LOG_EFFECT_SIZE="-0.3010299956639812" MODIFIED="2020-06-02 18:45:40 +0800" MODIFIED_BY="[Empty name]" ORDER="53" O_E="0.0" SE="0.8451542547285166" STUDY_ID="STD-Arumainayagam-2008" TOTAL_1="56" TOTAL_2="56" VAR="0.7142857142857142" WEIGHT="1.64466620474424"/>
<DICH_DATA CI_END="3.654207060697337" CI_START="0.7626329048689485" EFFECT_SIZE="1.6693766937669376" ESTIMABLE="YES" EVENTS_1="11" EVENTS_2="9" LOG_CI_END="0.5627931524227796" LOG_CI_START="-0.11768446041204936" LOG_EFFECT_SIZE="0.22255434600536508" MODIFIED="2020-06-02 18:45:40 +0800" MODIFIED_BY="[Empty name]" ORDER="54" O_E="0.0" SE="0.3997159181976872" STUDY_ID="STD-Baldini-2018" TOTAL_1="41" TOTAL_2="56" VAR="0.15977281526062015" WEIGHT="5.1038755793588395"/>
<DICH_DATA CI_END="3.3640127989432913" CI_START="0.5863426554591165" EFFECT_SIZE="1.4044444444444444" ESTIMABLE="YES" EVENTS_1="11" EVENTS_2="9" LOG_CI_END="0.5268576394742311" LOG_CI_START="-0.23184851046014843" LOG_EFFECT_SIZE="0.1475045645070413" MODIFIED="2020-06-02 18:45:48 +0800" MODIFIED_BY="[Empty name]" ORDER="55" O_E="0.0" SE="0.4456677481274672" STUDY_ID="STD-Hawkins-2019" TOTAL_1="550" TOTAL_2="632" VAR="0.19861974172100752" WEIGHT="4.4484113035083865"/>
<DICH_DATA CI_END="1.6642267223111844" CI_START="0.08385637415129629" EFFECT_SIZE="0.3735719725818736" ESTIMABLE="YES" EVENTS_1="3" EVENTS_2="4" LOG_CI_END="0.22121249115021935" LOG_CI_START="-1.0764639198972432" LOG_EFFECT_SIZE="-0.42762571437351204" MODIFIED="2020-06-02 18:46:00 +0800" MODIFIED_BY="[Empty name]" ORDER="56" O_E="0.0" SE="0.7622615474511127" STUDY_ID="STD-Mannaerts-2016" TOTAL_1="1313" TOTAL_2="654" VAR="0.581042666722565" WEIGHT="1.9646208532659355"/>
<DICH_DATA CI_END="72.31147592536486" CI_START="0.12446157245205744" EFFECT_SIZE="3.0" ESTIMABLE="YES" EVENTS_1="1" EVENTS_2="0" LOG_CI_END="1.8592072258638475" LOG_CI_START="-0.9049647164245224" LOG_EFFECT_SIZE="0.47712125471966244" MODIFIED="2020-06-02 18:46:11 +0800" MODIFIED_BY="[Empty name]" ORDER="57" O_E="0.0" SE="1.6236882817719773" STUDY_ID="STD-Sutcliffe-2015" TOTAL_1="65" TOTAL_2="65" VAR="2.6363636363636362" WEIGHT="0.4910496232402982"/>
</DICH_SUBGROUP>
</DICH_OUTCOME>
<DICH_OUTCOME CHI2="36.14301742763841" CI_END="1.524278858476528" CI_START="0.9650733269366776" CI_STUDY="95" CI_TOTAL="95" DF="17" EFFECT_MEASURE="RR" EFFECT_SIZE="1.2128647365346161" ESTIMABLE="YES" EVENTS_1="456" EVENTS_2="366" I2="52.964635467872775" I2_Q="0.0" ID="CMP-001.04" LOG_CI_END="0.18306442607117268" LOG_CI_START="-0.015439687408412216" LOG_EFFECT_SIZE="0.08381236933138018" METHOD="MH" MODIFIED="2020-06-04 01:13:57 +0800" MODIFIED_BY="[Empty name]" NO="4" P_CHI2="0.004389100554040404" P_Q="1.0" P_Z="0.09791004645811127" Q="0.0" RANDOM="YES" SCALE="150.0" SORT_BY="STUDY" STUDIES="19" SUBGROUPS="NO" SUBGROUP_TEST="YES" SWAP_EVENTS="NO" TAU2="0.10449471538239469" TOTALS="YES" TOTAL_1="7766" TOTAL_2="9439" WEIGHT="100.0" Z="1.6550712473307905">
<NAME>the incidence of postoperative acute kidney injury</NAME>
<GROUP_LABEL_1>ERAS</GROUP_LABEL_1>
<GROUP_LABEL_2>Standard</GROUP_LABEL_2>
<GRAPH_LABEL_1>Favours [ERAS]</GRAPH_LABEL_1>
<GRAPH_LABEL_2>Favours [Standard]</GRAPH_LABEL_2>
<DICH_DATA CI_END="2.6203940837020276" CI_START="0.09540549704142448" EFFECT_SIZE="0.5" ESTIMABLE="YES" EVENTS_1="2" EVENTS_2="4" LOG_CI_END="0.4183666102155337" LOG_CI_START="-1.020426601543496" LOG_EFFECT_SIZE="-0.3010299956639812" MODIFIED="2020-05-24 19:45:58 +0800" MODIFIED_BY="[Empty name]" ORDER="1" O_E="0.0" SE="0.8451542547285166" STUDY_ID="STD-Arumainayagam-2008" TOTAL_1="56" TOTAL_2="56" VAR="0.7142857142857142" WEIGHT="1.6605301749913695"/>
<DICH_DATA CI_END="3.654207060697337" CI_START="0.7626329048689485" EFFECT_SIZE="1.6693766937669376" ESTIMABLE="YES" EVENTS_1="11" EVENTS_2="9" LOG_CI_END="0.5627931524227796" LOG_CI_START="-0.11768446041204936" LOG_EFFECT_SIZE="0.22255434600536508" MODIFIED="2020-05-24 19:46:02 +0800" MODIFIED_BY="[Empty name]" ORDER="2" O_E="0.0" SE="0.3997159181976872" STUDY_ID="STD-Baldini-2018" TOTAL_1="41" TOTAL_2="56" VAR="0.15977281526062015" WEIGHT="5.1448227742851955"/>
<DICH_DATA CI_END="1.4464556058320097" CI_START="0.7869433467329625" EFFECT_SIZE="1.0669014084507042" ESTIMABLE="YES" EVENTS_1="84" EVENTS_2="56" LOG_CI_END="0.16030510895665714" LOG_CI_START="-0.10405653204612242" LOG_EFFECT_SIZE="0.028124288455267345" MODIFIED="2020-05-24 19:46:05 +0800" MODIFIED_BY="[Empty name]" ORDER="3" O_E="0.0" SE="0.15528733653626067" STUDY_ID="STD-Doyle-2019" TOTAL_1="426" TOTAL_2="303" VAR="0.024114156888525876" WEIGHT="10.57166263997878"/>
<DICH_DATA CI_END="2.1392853616566874" CI_START="0.4555368616897716" EFFECT_SIZE="0.9871794871794872" ESTIMABLE="YES" EVENTS_1="11" EVENTS_2="12" LOG_CI_END="0.3302687194601825" LOG_CI_START="-0.3414764744961795" LOG_EFFECT_SIZE="-0.005603877517998511" MODIFIED="2020-05-24 19:46:09 +0800" MODIFIED_BY="[Empty name]" ORDER="4" O_E="0.0" SE="0.39458645212230514" STUDY_ID="STD-Drakeford-2018" TOTAL_1="104" TOTAL_2="112" VAR="0.15569846819846822" WEIGHT="5.225385198201219"/>
<DICH_DATA CI_END="1.5879217534367969" CI_START="0.7991390560356493" EFFECT_SIZE="1.1264858148685029" ESTIMABLE="YES" EVENTS_1="59" EVENTS_2="55" LOG_CI_END="0.20082909828763637" LOG_CI_START="-0.0973776436967821" LOG_EFFECT_SIZE="0.05172572729542714" MODIFIED="2020-05-24 19:46:11 +0800" MODIFIED_BY="[Empty name]" ORDER="5" O_E="0.0" SE="0.17516811638882723" STUDY_ID="STD-Hassinger-2018" TOTAL_1="439" TOTAL_2="461" VAR="0.03068386899920972" WEIGHT="10.057877261964538"/>
<DICH_DATA CI_END="3.3640127989432913" CI_START="0.5863426554591165" EFFECT_SIZE="1.4044444444444444" ESTIMABLE="YES" EVENTS_1="11" EVENTS_2="9" LOG_CI_END="0.5268576394742311" LOG_CI_START="-0.23184851046014843" LOG_EFFECT_SIZE="0.1475045645070413" MODIFIED="2020-05-24 19:46:13 +0800" MODIFIED_BY="[Empty name]" ORDER="6" O_E="0.0" SE="0.4456677481274672" STUDY_ID="STD-Hawkins-2019" TOTAL_1="550" TOTAL_2="632" VAR="0.19861974172100752" WEIGHT="4.485466061727588"/>
<DICH_DATA CI_END="1.894038008743714" CI_START="0.5468783953334175" EFFECT_SIZE="1.0177467597208374" ESTIMABLE="YES" EVENTS_1="22" EVENTS_2="17" LOG_CI_END="0.27738868999039634" LOG_CI_START="-0.2621092332770585" LOG_EFFECT_SIZE="0.007639728356668944" MODIFIED="2020-05-24 21:13:13 +0800" MODIFIED_BY="[Empty name]" ORDER="7" O_E="0.0" SE="0.3169037506850933" STUDY_ID="STD-Horres-2017" TOTAL_1="590" TOTAL_2="464" VAR="0.10042798719827976" WEIGHT="6.634743701084262"/>
<DICH_DATA CI_END="4.514892897499546" CI_START="1.4410862616190694" EFFECT_SIZE="2.5507548152004165" ESTIMABLE="YES" EVENTS_1="25" EVENTS_2="17" LOG_CI_END="0.6546474524177096" LOG_CI_START="0.1586899779159303" LOG_EFFECT_SIZE="0.40666871516682" MODIFIED="2020-05-25 18:41:43 +0800" MODIFIED_BY="[Empty name]" ORDER="8" O_E="0.0" SE="0.2913278755514382" STUDY_ID="STD-Koerner-2019" TOTAL_1="113" TOTAL_2="196" VAR="0.08487193107331427" WEIGHT="7.179773395175445"/>
<DICH_DATA CI_END="0.0" CI_START="0.0" EFFECT_SIZE="0.0" ESTIMABLE="NO" EVENTS_1="0" EVENTS_2="0" LOG_CI_END="0.0" LOG_CI_START="0.0" LOG_EFFECT_SIZE="0.0" MODIFIED="2020-05-24 21:03:54 +0800" MODIFIED_BY="[Empty name]" ORDER="12" O_E="0.0" SE="0.0" STUDY_ID="STD-Lu-2020" TOTAL_1="20" TOTAL_2="11" VAR="0.0" WEIGHT="0.0"/>
<DICH_DATA CI_END="1.6642267223111844" CI_START="0.08385637415129629" EFFECT_SIZE="0.3735719725818736" ESTIMABLE="YES" EVENTS_1="3" EVENTS_2="4" LOG_CI_END="0.22121249115021935" LOG_CI_START="-1.0764639198972432" LOG_EFFECT_SIZE="-0.42762571437351204" MODIFIED="2020-05-24 19:46:24 +0800" MODIFIED_BY="[Empty name]" ORDER="10" O_E="0.0" SE="0.7622615474511127" STUDY_ID="STD-Mannaerts-2016" TOTAL_1="1313" TOTAL_2="654" VAR="0.581042666722565" WEIGHT="1.9832756690548052"/>
<DICH_DATA CI_END="16.866413178729125" CI_START="1.4822357151506553" EFFECT_SIZE="5.0" ESTIMABLE="YES" EVENTS_1="15" EVENTS_2="3" LOG_CI_END="1.227022735090111" LOG_CI_START="0.17091727358192668" LOG_EFFECT_SIZE="0.6989700043360189" MODIFIED="2020-05-25 18:41:42 +0800" MODIFIED_BY="[Empty name]" ORDER="11" O_E="0.0" SE="0.6203615758962548" STUDY_ID="STD-Marcotte-2018" TOTAL_1="132" TOTAL_2="132" VAR="0.38484848484848483" WEIGHT="2.7784377294193714"/>
<DICH_DATA CI_END="2.2696442739031952" CI_START="0.9080268933615224" EFFECT_SIZE="1.4355828220858895" ESTIMABLE="YES" EVENTS_1="60" EVENTS_2="25" LOG_CI_END="0.35595779464376587" LOG_CI_START="-0.041901288631395875" LOG_EFFECT_SIZE="0.157028253006185" MODIFIED="2020-05-24 19:47:14 +0800" MODIFIED_BY="[Empty name]" ORDER="13" O_E="0.0" SE="0.23370439495005482" STUDY_ID="STD-Ripolles_x002d_Melchor-2019" TOTAL_1="1304" TOTAL_2="780" VAR="0.05461774421897121" WEIGHT="8.544960046262915"/>
<DICH_DATA CI_END="1.0602464716230955" CI_START="0.3369764539662396" EFFECT_SIZE="0.5977274431860796" ESTIMABLE="YES" EVENTS_1="14" EVENTS_2="67" LOG_CI_END="0.02540683585264376" LOG_CI_START="-0.4724004441428732" LOG_EFFECT_SIZE="-0.22349680414511466" MODIFIED="2020-05-25 15:34:18 +0800" MODIFIED_BY="[Empty name]" ORDER="14" O_E="0.0" SE="0.2924144604551445" STUDY_ID="STD-Ripolles_x002d_Melchor-2020" TOTAL_1="1592" TOTAL_2="4554" VAR="0.08550621668327328" WEIGHT="7.155804949874594"/>
<DICH_DATA CI_END="1.3603588421010349" CI_START="0.18377503954315633" EFFECT_SIZE="0.5" ESTIMABLE="YES" EVENTS_1="5" EVENTS_2="10" LOG_CI_END="0.13365348380258035" LOG_CI_START="-0.7357134751305426" LOG_EFFECT_SIZE="-0.3010299956639812" MODIFIED="2020-05-24 19:47:21 +0800" MODIFIED_BY="[Empty name]" ORDER="15" O_E="0.0" SE="0.5106704551131681" STUDY_ID="STD-Salti-2019" TOTAL_1="51" TOTAL_2="51" VAR="0.26078431372549027" WEIGHT="3.7221124176683396"/>
<DICH_DATA CI_END="2.3752314630378684" CI_START="1.013731856329584" EFFECT_SIZE="1.5517241379310345" ESTIMABLE="YES" EVENTS_1="45" EVENTS_2="29" LOG_CI_END="0.3757059374227935" LOG_CI_START="0.005923094329981678" LOG_EFFECT_SIZE="0.1908145158763876" MODIFIED="2020-05-24 19:47:22 +0800" MODIFIED_BY="[Empty name]" ORDER="16" O_E="0.0" SE="0.2172122724873122" STUDY_ID="STD-Shim-2020" TOTAL_1="210" TOTAL_2="210" VAR="0.047181171319102364" WEIGHT="8.963914038834982"/>
<DICH_DATA CI_END="72.31147592536486" CI_START="0.12446157245205744" EFFECT_SIZE="3.0" ESTIMABLE="YES" EVENTS_1="1" EVENTS_2="0" LOG_CI_END="1.8592072258638475" LOG_CI_START="-0.9049647164245224" LOG_EFFECT_SIZE="0.47712125471966244" MODIFIED="2020-05-24 19:47:24 +0800" MODIFIED_BY="[Empty name]" ORDER="17" O_E="0.0" SE="1.6236882817719773" STUDY_ID="STD-Sutcliffe-2015" TOTAL_1="65" TOTAL_2="65" VAR="2.6363636363636362" WEIGHT="0.4960524900129081"/>
<DICH_DATA CI_END="1.7228465730004505" CI_START="0.13655907204590007" EFFECT_SIZE="0.4850467289719626" ESTIMABLE="YES" EVENTS_1="3" EVENTS_2="10" LOG_CI_END="0.23624660335275946" LOG_CI_START="-0.8646794430262631" LOG_EFFECT_SIZE="-0.3142164198367518" MODIFIED="2020-05-24 19:47:25 +0800" MODIFIED_BY="[Empty name]" ORDER="18" O_E="0.0" SE="0.6466894093148586" STUDY_ID="STD-Varelmann-2019" TOTAL_1="107" TOTAL_2="173" VAR="0.41820719212000074" WEIGHT="2.601118516388928"/>
<DICH_DATA CI_END="2.5225920061702642" CI_START="0.28433556066625904" EFFECT_SIZE="0.8469135802469135" ESTIMABLE="YES" EVENTS_1="7" EVENTS_2="5" LOG_CI_END="0.40184701516399296" LOG_CI_START="-0.5461688215077891" LOG_EFFECT_SIZE="-0.07216090317189808" MODIFIED="2020-05-24 19:47:26 +0800" MODIFIED_BY="[Empty name]" ORDER="19" O_E="0.0" SE="0.5568691952150802" STUDY_ID="STD-Webb-2020" TOTAL_1="81" TOTAL_2="49" VAR="0.31010330057949104" WEIGHT="3.2793442269663045"/>
<DICH_DATA CI_END="2.8265921862089476" CI_START="1.3111688845096667" EFFECT_SIZE="1.9251336898395721" ESTIMABLE="YES" EVENTS_1="78" EVENTS_2="34" LOG_CI_END="0.45126315406607626" LOG_CI_START="0.11765863439550031" LOG_EFFECT_SIZE="0.2844608942307883" MODIFIED="2020-05-25 18:41:41 +0800" MODIFIED_BY="[Empty name]" ORDER="20" O_E="0.0" SE="0.1959609462235016" STUDY_ID="STD-Wiener-2020" TOTAL_1="572" TOTAL_2="480" VAR="0.03840069244481009" WEIGHT="9.514718708108461"/>
</DICH_OUTCOME>
<CONT_OUTCOME CHI2="44.43000070854097" CI_END="-1.168428631003327" CI_START="-1.9095975688128695" CI_STUDY="95" CI_TOTAL="95" DF="15" EFFECT_MEASURE="MD" EFFECT_SIZE="-1.5390130999080982" ESTIMABLE="YES" I2="66.23902822239549" I2_Q="0.0" ID="CMP-001.05" MODIFIED="2020-06-04 16:52:05 +0800" MODIFIED_BY="[Empty name]" NO="5" P_CHI2="9.414992833878255E-5" P_Q="1.0" P_Z="3.9657793393154397E-16" Q="0.0" RANDOM="YES" SCALE="10.0" SORT_BY="STUDY" STUDIES="16" SUBGROUPS="NO" SUBGROUP_TEST="YES" TAU2="0.25215881669567514" TOTALS="YES" TOTAL_1="6965" TOTAL_2="8690" UNITS="" WEIGHT="100.0" Z="8.139602440625596">
<NAME>length of stay(LOS)</NAME>
<GROUP_LABEL_1>ERAS</GROUP_LABEL_1>
<GROUP_LABEL_2>Standard</GROUP_LABEL_2>
<GRAPH_LABEL_1>Favours [ERAS]</GRAPH_LABEL_1>
<GRAPH_LABEL_2>Favours [Standard]</GRAPH_LABEL_2>
<CONT_DATA CI_END="-2.0581902606229194" CI_START="-5.941809739377081" EFFECT_SIZE="-4.0" ESTIMABLE="YES" MEAN_1="13.0" MEAN_2="17.0" MODIFIED="2020-06-02 22:43:37 +0800" MODIFIED_BY="[Empty name]" ORDER="58" SD_1="4.45" SD_2="5.93" SE="0.9907374598175414" STUDY_ID="STD-Arumainayagam-2008" TOTAL_1="56" TOTAL_2="56" WEIGHT="2.897755950138258"/>
<CONT_DATA CI_END="2.563688724760663" CI_START="-7.163688724760664" EFFECT_SIZE="-2.3000000000000007" ESTIMABLE="YES" MEAN_1="20.8" MEAN_2="23.1" MODIFIED="2020-06-02 22:43:34 +0800" MODIFIED_BY="[Empty name]" ORDER="59" SD_1="10.37" SD_2="14.07" SE="2.4815194376656" STUDY_ID="STD-Baldini-2018" TOTAL_1="41" TOTAL_2="56" WEIGHT="0.5577166480711675"/>
<CONT_DATA CI_END="1.702453697510435" CI_START="-1.702453697510435" EFFECT_SIZE="0.0" ESTIMABLE="YES" MEAN_1="11.0" MEAN_2="11.0" MODIFIED="2020-06-02 22:45:02 +0800" MODIFIED_BY="[Empty name]" ORDER="60" SD_1="11.12" SD_2="11.86" SE="0.8686147862609581" STUDY_ID="STD-Doyle-2019" TOTAL_1="426" TOTAL_2="303" WEIGHT="3.5513996575273548"/>
<CONT_DATA CI_END="-0.8746691933165833" CI_START="-2.8853308066834185" EFFECT_SIZE="-1.8800000000000008" ESTIMABLE="YES" MEAN_1="6.59" MEAN_2="8.47" MODIFIED="2020-06-02 22:43:27 +0800" MODIFIED_BY="[Empty name]" ORDER="61" SD_1="7.75" SD_2="7.63" SE="0.5129333062307974" STUDY_ID="STD-Hassinger-2018" TOTAL_1="439" TOTAL_2="461" WEIGHT="6.938288089331629"/>
<CONT_DATA CI_END="-1.1808776045248124" CI_START="-2.219122395475188" EFFECT_SIZE="-1.7000000000000002" ESTIMABLE="YES" MEAN_1="3.5" MEAN_2="5.2" MODIFIED="2020-06-02 22:43:24 +0800" MODIFIED_BY="[Empty name]" ORDER="62" SD_1="4.4" SD_2="4.7" SE="0.26486323196240286" STUDY_ID="STD-Hawkins-2019" TOTAL_1="550" TOTAL_2="632" WEIGHT="11.091815817537018"/>
<CONT_DATA CI_END="-1.2004730499674108" CI_START="-2.8795269500325884" EFFECT_SIZE="-2.0399999999999996" ESTIMABLE="YES" MEAN_1="3.89" MEAN_2="5.93" MODIFIED="2020-06-02 22:43:20 +0800" MODIFIED_BY="[Empty name]" ORDER="63" SD_1="3.11" SD_2="4.38" SE="0.4283379473575383" STUDY_ID="STD-Koerner-2019" TOTAL_1="113" TOTAL_2="196" WEIGHT="8.206505391721434"/>
<CONT_DATA CI_END="-1.0666517465790333" CI_START="-4.9333482534209665" EFFECT_SIZE="-3.0" ESTIMABLE="YES" MEAN_1="6.0" MEAN_2="9.0" MODIFIED="2020-06-02 22:43:17 +0800" MODIFIED_BY="[Empty name]" ORDER="64" SD_1="1.85" SD_2="2.97" SE="0.9864202958171533" STUDY_ID="STD-Lu-2020" TOTAL_1="20" TOTAL_2="11" WEIGHT="2.917944281491521"/>
<CONT_DATA CI_END="-0.6570668771035736" CI_START="-1.9429331228964277" EFFECT_SIZE="-1.3000000000000007" ESTIMABLE="YES" MEAN_1="7.6" MEAN_2="8.9" MODIFIED="2020-06-02 22:43:12 +0800" MODIFIED_BY="[Empty name]" ORDER="65" SD_1="6.1" SD_2="7.2" SE="0.3280331312043494" STUDY_ID="STD-Mannaerts-2016" TOTAL_1="1313" TOTAL_2="654" WEIGHT="9.937104957078875"/>
<CONT_DATA CI_END="-0.9162061703827169" CI_START="-3.4637938296172823" EFFECT_SIZE="-2.1899999999999995" ESTIMABLE="YES" MEAN_1="5.49" MEAN_2="7.68" MODIFIED="2020-06-02 22:43:09 +0800" MODIFIED_BY="[Empty name]" ORDER="66" SD_1="4.22" SD_2="6.16" SE="0.6499067532183274" STUDY_ID="STD-Marcotte-2018" TOTAL_1="132" TOTAL_2="132" WEIGHT="5.29995375714958"/>
<CONT_DATA CI_END="-0.4974699602647913" CI_START="-1.5025300397352086" EFFECT_SIZE="-1.0" ESTIMABLE="YES" MEAN_1="7.0" MEAN_2="8.0" MODIFIED="2020-06-02 22:43:05 +0800" MODIFIED_BY="[Empty name]" ORDER="67" SD_1="5.19" SD_2="5.93" SE="0.25639758878178454" STUDY_ID="STD-Ripolles_x002d_Melchor-2019" TOTAL_1="1304" TOTAL_2="780" WEIGHT="11.245783353173625"/>
<CONT_DATA CI_END="-0.7872621869306174" CI_START="-1.2127378130693827" EFFECT_SIZE="-1.0" ESTIMABLE="YES" MEAN_1="4.0" MEAN_2="5.0" MODIFIED="2020-06-02 22:45:13 +0800" MODIFIED_BY="[Empty name]" ORDER="68" SD_1="3.48" SD_2="4.36" SE="0.10854169502472048" STUDY_ID="STD-Ripolles_x002d_Melchor-2020" TOTAL_1="1592" TOTAL_2="4554" WEIGHT="13.544807672418205"/>
<CONT_DATA CI_END="-2.8418184107603066" CI_START="-10.75818158923969" EFFECT_SIZE="-6.799999999999999" ESTIMABLE="YES" MEAN_1="7.4" MEAN_2="14.2" MODIFIED="2020-06-02 22:45:19 +0800" MODIFIED_BY="[Empty name]" ORDER="69" SD_1="6.89" SD_2="12.67" SE="2.019517511781504" STUDY_ID="STD-Salti-2019" TOTAL_1="51" TOTAL_2="51" WEIGHT="0.8255230277516954"/>
<CONT_DATA CI_END="0.2322192912917952" CI_START="-1.2322192912917953" EFFECT_SIZE="-0.5" ESTIMABLE="YES" MEAN_1="4.0" MEAN_2="4.5" MODIFIED="2020-06-02 22:45:25 +0800" MODIFIED_BY="[Empty name]" ORDER="70" SD_1="3.67" SD_2="3.98" SE="0.373588135836907" STUDY_ID="STD-Shim-2020" TOTAL_1="210" TOTAL_2="210" WEIGHT="9.126302030296896"/>
<CONT_DATA CI_END="3.3551090912270567" CI_START="-7.355109091227057" EFFECT_SIZE="-2.0" ESTIMABLE="YES" MEAN_1="7.0" MEAN_2="9.0" MODIFIED="2020-06-02 22:42:52 +0800" MODIFIED_BY="[Empty name]" ORDER="71" SD_1="11.88" SD_2="18.55" SE="2.7322487216435984" STUDY_ID="STD-Sutcliffe-2015" TOTAL_1="65" TOTAL_2="65" WEIGHT="0.4632447494206758"/>
<CONT_DATA CI_END="-0.6805384323700987" CI_START="-6.119461567629902" EFFECT_SIZE="-3.4000000000000004" ESTIMABLE="YES" MEAN_1="6.9" MEAN_2="10.3" MODIFIED="2020-06-02 22:42:47 +0800" MODIFIED_BY="[Empty name]" ORDER="72" SD_1="5.0" SD_2="8.9" SE="1.3875058873941906" STUDY_ID="STD-Webb-2020" TOTAL_1="81" TOTAL_2="49" WEIGHT="1.6419264907152873"/>
<CONT_DATA CI_END="-1.0530750799760686" CI_START="-1.9469249200239314" EFFECT_SIZE="-1.5" ESTIMABLE="YES" MEAN_1="4.0" MEAN_2="5.5" MODIFIED="2020-06-02 22:47:59 +0800" MODIFIED_BY="[Empty name]" ORDER="73" SD_1="2.97" SD_2="4.19" SE="0.22802710843118454" STUDY_ID="STD-Wiener-2020" TOTAL_1="572" TOTAL_2="480" WEIGHT="11.753928126176788"/>
</CONT_OUTCOME>
<DICH_OUTCOME CHI2="1.6939208907350105" CI_END="1.1143664985501653" CI_START="0.5927980116533914" CI_STUDY="95" CI_TOTAL="95" DF="7" EFFECT_MEASURE="RR" EFFECT_SIZE="0.8127694904422101" ESTIMABLE="YES" EVENTS_1="75" EVENTS_2="68" I2="0.0" I2_Q="0.0" ID="CMP-001.06" LOG_CI_END="0.04702804731980233" LOG_CI_START="-0.22709326172476135" LOG_EFFECT_SIZE="-0.0900326072024795" METHOD="MH" MODIFIED="2020-06-04 01:12:50 +0800" MODIFIED_BY="[Empty name]" NO="6" P_CHI2="0.9748278197824797" P_Q="1.0" P_Z="0.19793258661859742" Q="0.0" RANDOM="NO" SCALE="100.0" SORT_BY="STUDY" STUDIES="8" SUBGROUPS="NO" SUBGROUP_TEST="YES" SWAP_EVENTS="NO" TAU2="0.0" TOTALS="YES" TOTAL_1="4134" TOTAL_2="6481" WEIGHT="100.0" Z="1.287464065935963">
<NAME>Mortality</NAME>
<GROUP_LABEL_1>ERAS</GROUP_LABEL_1>
<GROUP_LABEL_2>Standard</GROUP_LABEL_2>
<GRAPH_LABEL_1>Favours [ERAS]</GRAPH_LABEL_1>
<GRAPH_LABEL_2>Favours [Standard]</GRAPH_LABEL_2>
<DICH_DATA CI_END="15.594961559144458" CI_START="0.06412327444395831" EFFECT_SIZE="1.0" ESTIMABLE="YES" EVENTS_1="1" EVENTS_2="1" LOG_CI_END="1.192984308578766" LOG_CI_START="-1.1929843085787657" LOG_EFFECT_SIZE="0.0" MODIFIED="2020-06-03 16:24:56 +0800" MODIFIED_BY="[Empty name]" ORDER="74" O_E="0.0" SE="1.4015297764534702" STUDY_ID="STD-Arumainayagam-2008" TOTAL_1="56" TOTAL_2="56" VAR="1.9642857142857144" WEIGHT="1.2844182158890043"/>
<DICH_DATA CI_END="7.279356872863746" CI_START="0.06407009056982303" EFFECT_SIZE="0.6829268292682927" ESTIMABLE="YES" EVENTS_1="1" EVENTS_2="2" LOG_CI_END="0.8620930113316685" LOG_CI_START="-1.193344662086701" LOG_EFFECT_SIZE="-0.16562582537751624" MODIFIED="2020-06-03 16:24:54 +0800" MODIFIED_BY="[Empty name]" ORDER="81" O_E="0.0" SE="1.207374263946527" STUDY_ID="STD-Baldini-2018" TOTAL_1="41" TOTAL_2="56" VAR="1.4577526132404182" WEIGHT="2.1715936845958423"/>
<DICH_DATA CI_END="1.1121930052618048" CI_START="0.506096010636741" EFFECT_SIZE="0.7502509200401472" ESTIMABLE="YES" EVENTS_1="45" EVENTS_2="42" LOG_CI_END="0.046180159410407665" LOG_CI_START="-0.2957670860567097" LOG_EFFECT_SIZE="-0.12479346332315103" MODIFIED="2020-06-03 16:37:36 +0800" MODIFIED_BY="[Empty name]" ORDER="75" O_E="0.0" SE="0.2008615046535488" STUDY_ID="STD-Doyle-2019" TOTAL_1="427" TOTAL_2="299" VAR="0.040345344051687604" WEIGHT="63.45662888086336"/>
<DICH_DATA CI_END="6.220255229913152" CI_START="0.3151679729220397" EFFECT_SIZE="1.4001518602885346" ESTIMABLE="YES" EVENTS_1="4" EVENTS_2="3" LOG_CI_END="0.7938082050555726" LOG_CI_START="-0.5014579215439191" LOG_EFFECT_SIZE="0.14617514175582674" MODIFIED="2020-06-03 16:32:57 +0800" MODIFIED_BY="[Empty name]" ORDER="76" O_E="0.0" SE="0.7608457344352743" STUDY_ID="STD-Hassinger-2018" TOTAL_1="439" TOTAL_2="461" VAR="0.578886231608352" WEIGHT="3.7590639785018194"/>
<DICH_DATA CI_END="1.754132410729605" CI_START="0.4589381574542186" EFFECT_SIZE="0.897239263803681" ESTIMABLE="YES" EVENTS_1="21" EVENTS_2="14" LOG_CI_END="0.24406237299739061" LOG_CI_START="-0.33824583229687005" LOG_EFFECT_SIZE="-0.04709172964973973" MODIFIED="2020-06-03 16:33:22 +0800" MODIFIED_BY="[Empty name]" ORDER="77" O_E="0.0" SE="0.3420507222619528" STUDY_ID="STD-Ripolles_x002d_Melchor-2019" TOTAL_1="1304" TOTAL_2="780" VAR="0.1169986965999236" WEIGHT="22.503204365901787"/>
<DICH_DATA CI_END="7.903724546836873" CI_START="0.021111414598613768" EFFECT_SIZE="0.4084835440767644" ESTIMABLE="YES" EVENTS_1="0" EVENTS_2="3" LOG_CI_END="0.8978317962211049" LOG_CI_START="-1.6754826652338473" LOG_EFFECT_SIZE="-0.3888254345063713" MODIFIED="2020-06-03 16:25:01 +0800" MODIFIED_BY="[Empty name]" ORDER="78" O_E="0.0" SE="1.5115776527706608" STUDY_ID="STD-Ripolles_x002d_Melchor-2020" TOTAL_1="1592" TOTAL_2="4554" VAR="2.2848670003556606" WEIGHT="2.3296271186366764"/>
<DICH_DATA CI_END="73.22425548538777" CI_START="0.12291009229579666" EFFECT_SIZE="3.0" ESTIMABLE="YES" EVENTS_1="1" EVENTS_2="0" LOG_CI_END="1.864654964645455" LOG_CI_START="-0.9104124552061299" LOG_EFFECT_SIZE="0.47712125471966244" MODIFIED="2020-06-03 16:36:19 +0800" MODIFIED_BY="[Empty name]" ORDER="79" O_E="0.0" SE="1.6300883392260936" STUDY_ID="STD-Shim-2020" TOTAL_1="210" TOTAL_2="210" VAR="2.657187993680884" WEIGHT="0.6422091079445021"/>
<DICH_DATA CI_END="3.8589190008708165" CI_START="0.11517330224971024" EFFECT_SIZE="0.6666666666666666" ESTIMABLE="YES" EVENTS_1="2" EVENTS_2="3" LOG_CI_END="0.5864656627786964" LOG_CI_START="-0.9386481808900589" LOG_EFFECT_SIZE="-0.17609125905568127" MODIFIED="2020-06-03 16:27:15 +0800" MODIFIED_BY="[Empty name]" ORDER="82" O_E="0.0" SE="0.8958594212063088" STUDY_ID="STD-Sutcliffe-2015" TOTAL_1="65" TOTAL_2="65" VAR="0.8025641025641026" WEIGHT="3.853254647667013"/>
</DICH_OUTCOME>
<DICH_OUTCOME CHI2="18.89854079840909" CI_END="1.2031893242092788" CI_START="0.79697162894444" CI_STUDY="95" CI_TOTAL="95" DF="11" EFFECT_MEASURE="RR" EFFECT_SIZE="0.9792383548675107" ESTIMABLE="YES" EVENTS_1="391" EVENTS_2="413" I2="41.79444795586547" I2_Q="0.0" ID="CMP-001.07" LOG_CI_END="0.08033396980876263" LOG_CI_START="-0.09855713859408204" LOG_EFFECT_SIZE="-0.009111584392659723" METHOD="MH" MODIFIED="2020-06-04 01:12:52 +0800" MODIFIED_BY="[Empty name]" NO="7" P_CHI2="0.06293926703430208" P_Q="1.0" P_Z="0.8417493158458438" Q="0.0" RANDOM="YES" SCALE="100.0" SORT_BY="STUDY" STUDIES="12" SUBGROUPS="NO" SUBGROUP_TEST="YES" SWAP_EVENTS="NO" TAU2="0.04537443701671346" TOTALS="YES" TOTAL_1="5662" TOTAL_2="7607" WEIGHT="100.0" Z="0.1996563989250383">
<NAME>30-day readmission rate</NAME>
<GROUP_LABEL_1>ERAS</GROUP_LABEL_1>
<GROUP_LABEL_2>Standard</GROUP_LABEL_2>
<GRAPH_LABEL_1>Favours [ERAS]</GRAPH_LABEL_1>
<GRAPH_LABEL_2>Favours [Standard]</GRAPH_LABEL_2>
<DICH_DATA CI_END="2.391150167686235" CI_START="0.15055516163936672" EFFECT_SIZE="0.6" ESTIMABLE="YES" EVENTS_1="3" EVENTS_2="5" LOG_CI_END="0.3786068512933525" LOG_CI_START="-0.8223043505260653" LOG_EFFECT_SIZE="-0.2218487496163564" MODIFIED="2020-06-03 18:18:21 +0800" MODIFIED_BY="[Empty name]" ORDER="83" O_E="0.0" SE="0.7054211845550483" STUDY_ID="STD-Arumainayagam-2008" TOTAL_1="56" TOTAL_2="56" VAR="0.49761904761904757" WEIGHT="2.0335651724389177"/>
<DICH_DATA CI_END="6.797418872410226" CI_START="0.6175140249554234" EFFECT_SIZE="2.048780487804878" ESTIMABLE="YES" EVENTS_1="6" EVENTS_2="4" LOG_CI_END="0.8323440329605567" LOG_CI_START="-0.20935317427626432" LOG_EFFECT_SIZE="0.3114954293421462" MODIFIED="2020-06-03 18:18:21 +0800" MODIFIED_BY="[Empty name]" ORDER="84" O_E="0.0" SE="0.6118980960152473" STUDY_ID="STD-Baldini-2018" TOTAL_1="41" TOTAL_2="56" VAR="0.37441927990708473" WEIGHT="2.6303696189358856"/>
<DICH_DATA CI_END="0.967436565009026" CI_START="0.5298921294135022" EFFECT_SIZE="0.7159867467384552" ESTIMABLE="YES" EVENTS_1="60" EVENTS_2="88" LOG_CI_END="-0.014377502143398916" LOG_CI_START="-0.27581253109459747" LOG_EFFECT_SIZE="-0.1450950166189982" MODIFIED="2020-06-03 18:18:21 +0800" MODIFIED_BY="[Empty name]" ORDER="85" O_E="0.0" SE="0.15356823013019874" STUDY_ID="STD-Hassinger-2018" TOTAL_1="439" TOTAL_2="461" VAR="0.023583201305321683" WEIGHT="16.012912653124946"/>
<DICH_DATA CI_END="0.9373856479650841" CI_START="0.5204434093044615" EFFECT_SIZE="0.6984670231729055" ESTIMABLE="YES" EVENTS_1="62" EVENTS_2="102" LOG_CI_END="-0.02808170011950367" LOG_CI_START="-0.2836264868315414" LOG_EFFECT_SIZE="-0.1558540934755225" MODIFIED="2020-06-03 18:18:21 +0800" MODIFIED_BY="[Empty name]" ORDER="86" O_E="0.0" SE="0.15010827268174626" STUDY_ID="STD-Hawkins-2019" TOTAL_1="550" TOTAL_2="632" VAR="0.022532493527497487" WEIGHT="16.260676640326576"/>
<DICH_DATA CI_END="2.06048790126202" CI_START="0.559542787558771" EFFECT_SIZE="1.0737463126843658" ESTIMABLE="YES" EVENTS_1="13" EVENTS_2="21" LOG_CI_END="0.3139700687851064" LOG_CI_START="-0.2521666978931586" LOG_EFFECT_SIZE="0.030901685445973846" MODIFIED="2020-06-03 18:18:21 +0800" MODIFIED_BY="[Empty name]" ORDER="87" O_E="0.0" SE="0.33255153916900476" STUDY_ID="STD-Koerner-2019" TOTAL_1="113" TOTAL_2="196" VAR="0.11059052620367411" WEIGHT="7.0798762517977405"/>
<DICH_DATA CI_END="1.5586120320475982" CI_START="0.02156477071908339" EFFECT_SIZE="0.18333333333333332" ESTIMABLE="YES" EVENTS_1="1" EVENTS_2="3" LOG_CI_END="0.1927380245476579" LOG_CI_START="-1.6662551549984952" LOG_EFFECT_SIZE="-0.7367585652254186" MODIFIED="2020-06-03 18:18:21 +0800" MODIFIED_BY="[Empty name]" ORDER="88" O_E="0.0" SE="1.0919817958300597" STUDY_ID="STD-Lu-2020" TOTAL_1="20" TOTAL_2="11" VAR="1.1924242424242424" WEIGHT="0.8920777324752365"/>
<DICH_DATA CI_END="1.4314233548028228" CI_START="0.7373027608274489" EFFECT_SIZE="1.0273229246001523" ESTIMABLE="YES" EVENTS_1="99" EVENTS_2="48" LOG_CI_END="0.15576809879328393" LOG_CI_START="-0.1323541398797827" LOG_EFFECT_SIZE="0.011706979456750607" MODIFIED="2020-06-03 18:18:21 +0800" MODIFIED_BY="[Empty name]" ORDER="89" O_E="0.0" SE="0.1692444292246427" STUDY_ID="STD-Mannaerts-2016" TOTAL_1="1313" TOTAL_2="654" VAR="0.028643676823575086" WEIGHT="14.918140735106114"/>
<DICH_DATA CI_END="2.3291845234842112" CI_START="0.5715996020590022" EFFECT_SIZE="1.1538461538461537" ESTIMABLE="YES" EVENTS_1="15" EVENTS_2="13" LOG_CI_END="0.36720389572942036" LOG_CI_START="-0.24290808223173155" LOG_EFFECT_SIZE="0.062147906748844434" MODIFIED="2020-06-03 18:18:21 +0800" MODIFIED_BY="[Empty name]" ORDER="90" O_E="0.0" SE="0.35838279595737915" STUDY_ID="STD-Marcotte-2018" TOTAL_1="132" TOTAL_2="132" VAR="0.12843822843822844" WEIGHT="6.352889395754531"/>
<DICH_DATA CI_END="1.5844083153592388" CI_START="0.755651802984623" EFFECT_SIZE="1.0941942241508305" ESTIMABLE="YES" EVENTS_1="75" EVENTS_2="41" LOG_CI_END="0.1998671130210434" LOG_CI_START="-0.12167827708795627" LOG_EFFECT_SIZE="0.03909441796654355" MODIFIED="2020-06-03 18:18:21 +0800" MODIFIED_BY="[Empty name]" ORDER="91" O_E="0.0" SE="0.18887735382537765" STUDY_ID="STD-Ripolles_x002d_Melchor-2019" TOTAL_1="1304" TOTAL_2="780" VAR="0.0356746547880769" WEIGHT="13.623997686193274"/>
<DICH_DATA CI_END="2.1383904714648834" CI_START="1.0063375834061736" EFFECT_SIZE="1.466950135291844" ESTIMABLE="YES" EVENTS_1="40" EVENTS_2="78" LOG_CI_END="0.33008701056355677" LOG_CI_START="0.0027436924663547077" LOG_EFFECT_SIZE="0.16641535151495576" MODIFIED="2020-06-03 18:18:21 +0800" MODIFIED_BY="[Empty name]" ORDER="92" O_E="0.0" SE="0.19228308542585415" STUDY_ID="STD-Ripolles_x002d_Melchor-2020" TOTAL_1="1592" TOTAL_2="4554" VAR="0.03697278494088632" WEIGHT="13.409227572790305"/>
<DICH_DATA CI_END="6.575478325935124" CI_START="0.41443672116630087" EFFECT_SIZE="1.6507936507936507" ESTIMABLE="YES" EVENTS_1="4" EVENTS_2="3" LOG_CI_END="0.8179273505851096" LOG_CI_START="-0.3825417708947123" LOG_EFFECT_SIZE="0.21769278984519863" MODIFIED="2020-06-03 18:18:21 +0800" MODIFIED_BY="[Empty name]" ORDER="93" O_E="0.0" SE="0.7051615043752368" STUDY_ID="STD-Sutcliffe-2015" TOTAL_1="21" TOTAL_2="26" VAR="0.49725274725274715" WEIGHT="2.0349379301796913"/>
<DICH_DATA CI_END="2.6222352049625632" CI_START="0.4813279742739632" EFFECT_SIZE="1.123456790123457" ESTIMABLE="YES" EVENTS_1="13" EVENTS_2="7" LOG_CI_END="0.41867164373700166" LOG_CI_START="-0.3175588968521138" LOG_EFFECT_SIZE="0.05055637344244389" MODIFIED="2020-06-03 18:18:21 +0800" MODIFIED_BY="[Empty name]" ORDER="94" O_E="0.0" SE="0.4324654639419985" STUDY_ID="STD-Webb-2020" TOTAL_1="81" TOTAL_2="49" VAR="0.18702637750256798" WEIGHT="4.751328610876782"/>
</DICH_OUTCOME>
<DICH_OUTCOME CHI2="11.974723307195015" CI_END="1.3425436015424168" CI_START="0.7125095743378349" CI_STUDY="95" CI_TOTAL="95" DF="7" EFFECT_MEASURE="RR" EFFECT_SIZE="0.978046609352014" ESTIMABLE="YES" EVENTS_1="224" EVENTS_2="193" I2="41.54353448990301" I2_Q="0.0" ID="CMP-001.08" LOG_CI_END="0.12792839910290177" LOG_CI_START="-0.14720929545397518" LOG_EFFECT_SIZE="-0.009640448175536723" METHOD="MH" MODIFIED="2020-06-04 01:12:52 +0800" MODIFIED_BY="[Empty name]" NO="8" P_CHI2="0.10139322474813872" P_Q="1.0" P_Z="0.890755012195437" Q="0.0" RANDOM="YES" SCALE="100.0" SORT_BY="STUDY" STUDIES="8" SUBGROUPS="NO" SUBGROUP_TEST="YES" SWAP_EVENTS="NO" TAU2="0.07380355474861647" TOTALS="YES" TOTAL_1="5238" TOTAL_2="7067" WEIGHT="100.00000000000003" Z="0.13734890996530366">
<NAME>30-day reoperation rate</NAME>
<GROUP_LABEL_1>ERAS</GROUP_LABEL_1>
<GROUP_LABEL_2>Standard</GROUP_LABEL_2>
<GRAPH_LABEL_1>Favours [ERAS]</GRAPH_LABEL_1>
<GRAPH_LABEL_2>Favours [Standard]</GRAPH_LABEL_2>
<DICH_DATA CI_END="5.686418688814099" CI_START="0.3126357510879193" EFFECT_SIZE="1.3333333333333333" ESTIMABLE="YES" EVENTS_1="4" EVENTS_2="3" LOG_CI_END="0.754838833466847" LOG_CI_START="-0.5049613602502473" LOG_EFFECT_SIZE="0.12493873660829993" MODIFIED="2020-06-03 18:28:43 +0800" MODIFIED_BY="[Empty name]" ORDER="95" O_E="0.0" SE="0.7400128699009548" STUDY_ID="STD-Arumainayagam-2008" TOTAL_1="56" TOTAL_2="56" VAR="0.5476190476190474" WEIGHT="4.203280243329912"/>
<DICH_DATA CI_END="0.8340585048708277" CI_START="0.2664544720434294" EFFECT_SIZE="0.4714219114219114" ESTIMABLE="YES" EVENTS_1="16" EVENTS_2="39" LOG_CI_END="-0.07880348479222235" LOG_CI_START="-0.5743769863726441" LOG_EFFECT_SIZE="-0.3265902355824333" MODIFIED="2020-06-03 18:28:43 +0800" MODIFIED_BY="[Empty name]" ORDER="96" O_E="0.0" SE="0.29110232795673613" STUDY_ID="STD-Hawkins-2019" TOTAL_1="550" TOTAL_2="632" VAR="0.08474056534183116" WEIGHT="16.4749934958202"/>
<DICH_DATA CI_END="2.6483120123451327" CI_START="0.7588809265612896" EFFECT_SIZE="1.4176577421055716" ESTIMABLE="YES" EVENTS_1="37" EVENTS_2="13" LOG_CI_END="0.42296915042670724" LOG_CI_START="-0.1198263624368148" LOG_EFFECT_SIZE="0.15157139399494618" MODIFIED="2020-06-03 18:28:43 +0800" MODIFIED_BY="[Empty name]" ORDER="97" O_E="0.0" SE="0.3188407711371549" STUDY_ID="STD-Mannaerts-2016" TOTAL_1="1313" TOTAL_2="654" VAR="0.10165943733933562" WEIGHT="14.88640605183212"/>
<DICH_DATA CI_END="2.4397170067097824" CI_START="0.40988360422531395" EFFECT_SIZE="1.0" ESTIMABLE="YES" EVENTS_1="9" EVENTS_2="9" LOG_CI_END="0.3873394535714866" LOG_CI_START="-0.3873394535714866" LOG_EFFECT_SIZE="0.0" MODIFIED="2020-06-03 18:28:43 +0800" MODIFIED_BY="[Empty name]" ORDER="98" O_E="0.0" SE="0.4550502247782184" STUDY_ID="STD-Marcotte-2018" TOTAL_1="132" TOTAL_2="132" VAR="0.20707070707070707" WEIGHT="9.299582419448875"/>
<DICH_DATA CI_END="1.3004500113516264" CI_START="0.760289248011101" EFFECT_SIZE="0.9943430802326508" ESTIMABLE="YES" EVENTS_1="128" EVENTS_2="77" LOG_CI_END="0.11409366278994773" LOG_CI_START="-0.11902115125001674" LOG_EFFECT_SIZE="-0.0024637442300344753" MODIFIED="2020-06-03 18:28:43 +0800" MODIFIED_BY="[Empty name]" ORDER="99" O_E="0.0" SE="0.1369327957040151" STUDY_ID="STD-Ripolles_x002d_Melchor-2019" TOTAL_1="1304" TOTAL_2="780" VAR="0.018750590539317536" WEIGHT="28.221462573769575"/>
<DICH_DATA CI_END="2.4084298852743076" CI_START="0.8875576317642514" EFFECT_SIZE="1.4620603015075377" ESTIMABLE="YES" EVENTS_1="23" EVENTS_2="45" LOG_CI_END="0.3817340075606858" LOG_CI_START="-0.051803437321239876" LOG_EFFECT_SIZE="0.16496528511972297" MODIFIED="2020-06-03 18:28:43 +0800" MODIFIED_BY="[Empty name]" ORDER="100" O_E="0.0" SE="0.2546620411686063" STUDY_ID="STD-Ripolles_x002d_Melchor-2020" TOTAL_1="1592" TOTAL_2="4554" VAR="0.06485275521216094" WEIGHT="18.838041687605404"/>
<DICH_DATA CI_END="21.888697100049693" CI_START="0.18274271792956193" EFFECT_SIZE="2.0" ESTIMABLE="YES" EVENTS_1="2" EVENTS_2="1" LOG_CI_END="1.3402199114491964" LOG_CI_START="-0.7381599201212339" LOG_EFFECT_SIZE="0.3010299956639812" MODIFIED="2020-06-03 18:28:43 +0800" MODIFIED_BY="[Empty name]" ORDER="101" O_E="0.0" SE="1.220850601210562" STUDY_ID="STD-Shim-2020" TOTAL_1="210" TOTAL_2="210" VAR="1.4904761904761905" WEIGHT="1.6697865936474692"/>
<DICH_DATA CI_END="1.564581708435324" CI_START="0.1624281813184461" EFFECT_SIZE="0.5041152263374485" ESTIMABLE="YES" EVENTS_1="5" EVENTS_2="6" LOG_CI_END="0.19439824859181595" LOG_CI_START="-0.7893386183873378" LOG_EFFECT_SIZE="-0.29747018489776095" MODIFIED="2020-06-03 18:28:43 +0800" MODIFIED_BY="[Empty name]" ORDER="102" O_E="0.0" SE="0.577851905239582" STUDY_ID="STD-Webb-2020" TOTAL_1="81" TOTAL_2="49" VAR="0.3339128243890149" WEIGHT="6.4064469345464605"/>
</DICH_OUTCOME>
</COMPARISON>
</ANALYSES_AND_DATA>
<FIGURES MODIFIED="2020-06-22 21:11:42 +0800" MODIFIED_BY="[Empty name]">
<FIGURE FILENAME="Flowchart.png" FILE_TYPE="PNG" ID="FIG-01" MODIFIED="2020-06-22 18:54:00 +0800" MODIFIED_BY="[Empty name]" NO="1" SHORT_VERSION_FIGURE="YES" TYPE="OTHER">
<CAPTION>
<P>PRISMA flow diagram. RCT, randomized, controlled trial.</P>
</CAPTION>
<FILE>iVBORw0KGgoAAAANSUhEUgAAApMAAAK8CAYAAACz7DQeAAB290lEQVR42uy9D2SWX/z//yFJkomZ
ZOZtZJLJRJLJTCRJ3hJJJh9fkZlMEslkZkZmZmYikyQZSZJJJEnmbSQzSSKZmSRmkknO7/c8vtf9
PffZdV/nuu773nbv3uPBbbvv67rO39d1zvN6nXOu8z/G4X/+53/48Mn7VBrUCR9slQ82ClBh7Z3b
8AHEdYikBbBVbBWwC4BEMYmBQ6U3gNgoYKuAjQJUrF1j2FDZDSA2CtgqYKMAiEmg8aPhBWwVADsB
xCTQ+NHwAraKrQJ2AoCYBDpowFaxVcBOABCTQAcNgK0CNgqAmAQaPxpewFYBGwVATAKNHw0vYKsA
2AkgJmEVmJmZofGj4cVGsVXAVrET2Dxi0t8GauvWrWbnzp3m8uXLZmlpqSpuzNB15bzht23bVjDs
58+f2/JtaWkpS7yr0VBVYgeNjWKj2Cq2SnsKUOFi0keN3rVr10xnZ+emeMorZ7hJYanhm5ycrOjy
qNQOGhvFRrFVbJX2FGADiUnx9+9fs2PHjrzfent7TU1Njf29u7s779jy8rLp6Ogw27dvN01NTebd
u3d5x69fv26v0/G2tjYzNzeXl4apqSlTV1dnDh48mItfja+e6vfs2WMePnwY+1S6ZcsW09zcbF6/
fp3qhg6FG8qnzh0fHzcNDQ02brdB870SbtxJx9LEmybdm6mDxkY3r41iq9gq7SnABhGTwm38xsbG
7E2vm/DPnz/25hsYGMgd7+npMRMTE/b/Z8+emX379uWODQ4OmpGREXutPgpLDaWbhq6uLntsfn7e
/jY0NGT6+/vtb9+/fzetra15aXUbnRcvXpjGxsZUN3Qo3FA+de6pU6dyjbfSoLQUKk/3e9KxULyh
dG/GDhob3Zw2iq1iq7SnABtATH779s3ebGqQIjQvRTeei9vgqLHzj0fs37/fPmm7T921tbV5aXCf
rIWeqN1rpqen89Kqp+6osc1yQ4fCDeUzLq1pG7ikY6F4Q+nebB00Nrp5bRRbxVZpTwEqUEz6H7n9
NYyiJzr3ydU/T8MS7vFCuOfFnR+XNj88NQzueXp61nc1Grdu3Up9Q4fCDeUzLq3laPyylq+f7mrv
oLFRbBRbxVZpTwE2gGdyYWHBnDhxwnz48CFVA5bUWIWOJTUKaa4RmhekIaDjx4/bCe7FNH7+8VA+
V6vxK6Z8N6NnEhvFRrFVbJX2FKCCxaTQ07PmsDx9+jTvd03KXlxcLBjB3r17Cw7L6Fp/WMZ95UNc
2g4fPpx3zezsbMEbU4110k3rHguFG8rnajV+oXizlEc1d9DYKDaKrWKrtKcAFS4moydqzS/5+vVr
7jdN+o4mLOuj71pFGKEJ4xoqEa9evVoxYXx4eDh37ejoqG0sk9Lw4MED09fXl5sg3d7enneewtcK
ROFP2k7KYyjcUD5DjZ9WV2oOUNRQpW38QvGG0r2ZOmhsdHPbKLaKrdKeAmwAMRk1YEePHs377ebN
m/ZVCnoK1tN2tFJQ/P7925w9e9Y2QpogrgnNLtGrLPTRysPPnz8H03D79m07sVyvd9DqPPc8Dcko
nuh1ElFDmCaPSeGG8hlq/LRiUNdFnoK0jV8o3jTp3kwdNDa6eW0UW8VWaU8BKkxMAlR6Bw2ArQI2
CoCYBBo/Gl7AVgEbBUBMAo0fDS9gq9gqYCeAmASggwZsFVsF7AQAMQl00ICtYquAjQIgJoHGj4YX
sFXARgEQk0DjR8ML2CoAdgKISaDxo+EFbBVbBewEADEJdNCArWKrgJ0ArLKYnJmZoXSgojtobBSw
VcBGASpYTEbbVFWy8WdNk86PPtoeTPu7amsy7cFarjgPHTpknjx5Envs8ePH9vhGbIQqsYOudhv1
P3Ra2GqllduPHz9Md3e3qaury23x+PDhQ4QT9yUgJuONvVo6ape/f/9agXfu3LmyxanjEozaQ9dl
eXnZHDhwoORyRExuLhul08JWK7XclpaWzMGDB834+Lht38R///1n/vnnH3Pv3j2EE/clbHYxGecR
0d/h4WHT0NBgvXp6Cp2cnMy7Zmpqyj6hqoGJuH79utmxY4f1Ara1tZm5ubnEG8r/rbe31+zcudPs
2rXLjIyM5B0PpakYr0EoTfpfeejo6LB5OnHihJmens47fvv2bXPnzp28MO7fv29u3boVm7+amhpb
RnrC98VuZ2enzf+ePXvsEz9icnPaqH/O3bt3TW1trY3z0aNHZnBw0KYhLs9J9vrlyxdz6tQpe0zX
NjU15XnWnz9/bn9X2pubm83r169T2y9isrpttaenx9qdjwSlm+Y04Yby5ZdFyG51jURuUpzrabuI
SdgUYrLQk/TJkydzN7luTN2g7vGuri4rgObn5+1vamjUYOk3fcbGxmynlrbxU2Nw7do1e62Goo8c
ObKi8UtKU5obWGGrMckiJg8fPmwWFhZyns2LFy/mHf/69atNq8vx48fNp0+f8sJSeSiPCufPnz9W
LA4MDOSODw0Nmf7+/lz+W1tbEZOb0EbjzpHNyWaePn1qxcGlS5fs97g8J9mrvOUPHjzI5V9loU47
wu2EX7x4YRobG1PbL2Kyum1137595tu3b6nKJCncNPnyyyJkt7pGYrNQnOttu4hJ2NRi0n1aLOSx
c9H8mWj4Q+h/eVPSNn5RJxghj0oozqSbNG6YW42QvH9ZxKTr2VEYLS0tK85VQy3xKJQHNX5+WLpO
17u4nbWewt3y8/NPB12dNhqaM+mHqe+Li4tF2Wsc8uREqIOemJiIPS9kv4jJ6rbVJKGZJa9p8uVf
H7LbUJzrbbuISdjUYjIkspJu7rgGKBSmP2ldN38oziwdtYZ6Ll++bOf+lJLPuDxpWOfGjRs5D2P0
1Oter+v8NLll5jfWfv7poKvTRrOWR9L3kL0KDSFqyPL8+fO2Y3evkTdS39X5apqGH06S/SImq9tW
NcRcbJm4vxWTr5DdhuJcb9tFTAJisoROK801/g2/3h11mjTHzbnUcIzmOUaeIA19p2lEs5QfHTQ2
WoyYdO1VCyU0XKk5mC9fvrR261+jTvvZs2d2qoaGSdPaL2Kyum1Voy1xb8LQsLE/fzFLutLkK2S3
xQjYzWKjABtOTGrCvj98kbTYRYLL/U2rot3G6v3792veUftp0v8fP37My1N9fX3s9ZpILu+khpfi
jqt83OFJH13nlt/s7CxiEhvNLCaT7FXzLV0b9PPn8uHDh0z2i5isbluVp1rzDn202NCdMx4KN2u+
0thtmjjX03YRk7BpxKSGMDTnJLrJi2n8NLFaw73RJOnR0VGzd+/evCfSaHK/JnJrwnTShHGJs9Xu
qENp0v/Hjh2z71dTurRAxl+AE6FJ3noC1jB33HGVT7TARh99Vx4jNMG8r68vl//29nbEJDaaWUwm
2atWu0ZeJD2sSHC418v7oxXdIm7hRJL9Iiar21Z//vxph5eVjl+/fuUWeGn60Js3b1KHG8pX3PUh
u00T53raLmISNo2Y1Bw/PR1GT4jFNH4ieuWDPlqh9/nz59yxqHOS4FLjoU7LD0diSq9v0JCxxFmW
1/gUcwOH0qT/lQ6lSWlRR13o9RxqbBVOtAIxLg03b960T9kKS42/e67Qa4Y0GV3xKV7EZPXbaJoF
OFnEZJK9qtPXwgPlUcJRi23c6zXELcEQvV4lEpZp7RdbrV5bjUTrhQsXbHoUrxYNvnr1KpMXNpSv
uOtDdpsmzvW0XcQkbBoxWYnoReDuEB1s7g4aGwVsFVvFRgEQk4nII6eJ/9G7wPT06i4AADpobBSw
VWwVGwVATBZEq/Q0bKJhCM3DuXr1qm0EgQ4aGwVsFVvFRgEQk0DjR8ML2CpgowCISaDxo+EFbBVb
BewEEJMAdNCArWKrgJ0AICaBDhqwVWwVsFEAxCTQ+NHwArYK2CgAYhJo/Gh4AVsFwE4AMZmZmZkZ
SpfGr6LjxkaxVWwVEJMAaywms5zrbtPFzbV6jc5aldtG6aCx0c1ro9gqtkp7ClBlYjLrzcLNVdnl
Uo0dNDZanR0jtoqt0p4CVIiY1JZbnZ2dZufOnWbPnj3m4cOHeTfAly9fzKlTp8z27dvN1q1bTVNT
k3ny5EnuRnE/ofOja+bm5kxHR4c958SJE2Z6ejpVfOL58+f29y1btpjm5mbz+vXrvPz09vaampoa
s2PHDtPd3Z1YKKWElSafU1NTpq6uzu5GIZaXl3P51vnv3r3LO394eNg0NDTY9CjMycnJ2EZJ/4+P
jxc8N0q76lQ7YIyMjKRu1Cqxg8ZGsVFsFVulPQWoYDE5NDRk+vv7bSP4/ft309ramncDHDhwwDx4
8MAe10c3km7oQjdLmvMPHz5sFhYW7PHHjx+bixcvpr7evdFfvHhhGhsbc8fGxsZsoxDtSauGfGBg
oGChlBJWmnx2dXXZY/Pz8/a3np4eMzExYf/X3rn79u3LO//kyZO2YxBKl9JXqPFTw1voXKVbe/FG
dXrkyJENLSaxUWwUW8VWaU8BKlhM6ilPT3gReqoN3QB6estys/jnu0/OukFbWlpSX68GJmpAfBSO
wnNxGzSfcoYVl8+ocYpQY+eHmXS+3+ClPTfqXLLUaSV30NgoNoqtYqu0pwAVLCbdJ7CoMfLP1fCC
ngLPnz9v9u/fX/CmLPZ8Pw1J1+uJV9/VON26dWtFOP5Qkdsg+ZQaVqn5DDU6SY1f0rn+JP64Ot1I
HTQ2io1iq9gq7SnABhKT/g1w7949+wR49+5d8/LlSzvEkHQjZj3fv1lD10eNjoY1jh8/bocf4p5k
01JsWMXkc60avzQd2kbuoLHRzW2j2Cq2SnsKUGFiUi58d1hmdnY27wbQpOPFxcXc969fvybeiGnO
//jxY+674q6vr099vcuHDx/yjmnSt3ttFrKGlbVcxN69exOHZcrV+B06dMjO7Yl4//79hhaT2Cg2
iq1iq7SnABUsJjXpua+vLze5uL29Pe8G0Aq3aFWdGkbdWO5xraTTfJOoAQ2dr/+PHTtmfvz4YePU
ZHV3wnjoej29atWg8CdKDw4O5ia/66PvbW1tBQullLDS5NNHQzgaChKvXr1aMWG8XI2fP2Fc6d7I
YhIbxUaxVWyV9hSggsWkuH37tqmtrbWvbdCqO/fcN2/e2InSahh0s2qCtXtcK/I0rBINrYTO1/+K
Q3HpGjWE7uTn0PUaRtF8mugVDlHjFXHz5k37lKuwtUIvWvkXRylhpcmnz+/fv83Zs2ftNYrXnThf
zsZPqENTGev1JCrvtC9DrtR392Gj2Ci2iq3SngJUsJiE6kaNrjv0tRE7aMBGsVWgPQVATMIaIa+I
JsFH73S7fv163mR4OmjYyDaKrQLtKQBiElYZrYbU++40FKMdG65evWobQTpoqAYbxVaB9hQAMQmV
bSh00ICtYquAnQAgJoEOGrBVbBUQkwCISaCDBsBWARsFQEwCjR8NL2CrgI0CICaBxo+GF7BVbBWw
E0BMAtBBA7aKrQJ2AoCYBDpowFaxVcBGAdZfTGp/05MnT5Y1Qr3YVVtnaa9ZbXm1sLCw4hztJLB3
796yX6+turRXK1RPB11uG/3165e5fPmy2bFjh31/nGzs58+fZbNBhSU71LWK49y5c3ZfX2wUWy2W
QrYmu/z333+tHUe26tra4uKiTa//SXsvYKuISYBUYrKlpcV8/PixbJFpb9qRkRG7Y4A+2te0ra0t
7xy99PXMmTOxN1up1ysvesksVE8HXW4bvXLlihkdHc3ZmISjOtFy2WBvb6+5detW7vr79+/bvYmx
UWy1GJJsrb293Tx69Chna/pfe3RHaPcW17az3gvYKmISICgm3759m9fwRDfA+Pi4aWhoMFu2bDFb
t241k5OTqSNrbGy0T7suCsNFHfO3b99ib7ZSrxfKk/IGG7+DXg0b1U4W6jjdzlpemXLZoNI7Ozub
F/6JEyewUWw1s62GbM23S/83PQgNDw8XfS9gq4hJgKCY1FPpvXv3VtwAGtqYm5uz39XwuY1T3JBJ
ofA1xCIvzfnz5/N+1xZVaW62Yq+/e/euzRts/A56tW1ULC8vm7q6urLZoIbH3Q46+g0bxVaLsdUk
W4s8kxETExPm6NGjue/yaEoM1tTUWBuU5zGJuHsBW0VMAiSKyUOHDuV5UKIbIGr4SrkpNE9M83D0
ef/+feabrZTrlSflDTZ+B72aNhqhYeienp6y2WDIW4SNYqvlilfD0PIuRiJU/7vD7Lt377b2LfSA
c+fOnVhbT7oXsFXEJECimNSEbd+DEnduKTeFnoSbm5uLvtmKuV55kgCAjd9Br7aN/vjxw4pGDe+V
ywY1nBkSk9gotlqOeOX1HBwczM151HxfeSMLoXMkMLPcC9gqYhIgUUzGdXqhxi/rEKIapjhPTdqb
rdjrC10DG6uDXk0blW1duHAhb/VrOWzQH9Iu9Bs2iq1maU/jftf8RlfA6n+J2iTi0hm6F7BVxCTA
mnomNd/GbZA0B6e2tjb1zVbq9VHDyJN0dXTQq+XtkRdGr0T5+vVr2W3w+PHjeQt49FqXuNXg2Ci2
Wmq8vnD0vYiy26WlpTxbbmpqSn0vYKuISYCgmNQ8mOnp6bI2fhoSdF+LcuPGDftJe7OVer3Q/Dbm
+FRHB70aNqqVqVqkEPfuyHLYoBbs9Pf3567XAgaFh41iq+UWk11dXda+JPhka0NDQ6azszN3/OrV
q9YeI1scGBiwrwJKey9gq4hJgKCY1Aq9sbGxsjZ+atTUwGn4RU+zSasHCw09lnK90CRzVh9WRwe9
GjZaX1+fOLRYqg3Oz8/bVba6Xh+9xNp/KTo2iq2WI155vSNb1UdCUr+5xy9dumSPaXGOHnKy3AvY
KmISICgm3717t2L4rRpobW01U1NT1HwVdNDYKGCr2Co2ClDBYlJox4aZmZmqyaxeY6E8QXV00Ngo
YKvYKjYKUOFiUi/RPX36dNVkVnlhL9nq6qCxUcBWsVVsFKCCxSRApXfQANgqYKMAiEmg8aPhBWwV
sFEAxCTQ+NHwArYKgJ0AYhKADhqwVWwVsBMAxCTQQQO2iq0CNgqAmAQ6aGwUsFXARgEQk0DjR8ML
2CoAdgKISaDxo+EFbBVbBewEADEJdNCArWKrgJ0AICaBDhoAWwVsFAAxCTR+NLyArQI2CoCYBBo/
Gl7AVgGwE0BMAtBBA7aKrQJ2ApDKpjFs2AgNHzYK2CpgowAVLCYxcNgIDR82CtgqYKMAFSwmI0Pn
w8f9VGJjzIcPtsoHGwWoUDEJPD0CdgqAnQIAYpLGD7BTAOwUABCTNH4A2ClgpwCAmKTxA8BOATsF
AMQkjR8AdgqAnQIAYpLGD7BTAOwUABCTNH6AnQJgpwCAmKTxA8BOATsFAMQkjR8AdgqAnQIgJoHG
D7BTAOwUABCTNH6AnQJgpwCAmKTxA8BOATsFAMQkjR8AdgrYKQAgJmn8ALBTAOwUABCTNH6AnQJg
pwCAmKTxA+wUADsFAMQkjR8AdgrYKQAgJmn8ALBTAOwUADEJNH6AnQJgpwCAmKTxA+wUADsFAMTk
+jR+fPjw4cOnPB8AQEwCAB4fAAAAxCQAYhIAAAAxCQCISQAAQEwCAGISAAAQkwCAmAQAAMQkACAm
AQAAEJMAiEkAAADEJAAgJgEAADEJAIhJAABATAIAYhIAAAAxCYCYBAAAQEwCbG4Ryd7HAACAmAQA
xCQAACAmAWB9BSUAAABiEgAQkwAAgJgEAMQkAAAgJgEAMQkAAICYBKh2QQkAAICYBADEJAAAICYB
soggPnwq5QMAAIhJ2GBCEgCbBABATALQaQO2CQAAiEmgswbARgEAEJNARw2AjQIAICaBjhoAGwUA
QEwC0FEDNgoAgJgEoKMGbBQAABCTQEcNgI0CACAmgY4aABsFAEBMAh01JDAzM0MhrEM5YKMAAIhJ
2IBi0t/abuvWrWbnzp3m8uXLZmlpaVMI4ufPn9t8t7S02O/btm3bcPlxwypXuGtVDohJAADEJGxw
MekjEXnt2jXT2dm5KcSkhOTk5OSai5rVEpMbVdwhJgEAEJNQJWJS/P371+zYsSPvt97eXlNTU2N/
7+7uzju2vLxsOjo6zPbt201TU5N59+5d3vHr16/b63S8ra3NzM3N5aVhamrK1NXVmYMHD+bil5iV
l3TPnj3m4cOHeWmNvIlbtmwxzc3N5vXr1wXz/uXLF3Pq1Ckbt65R+p48eZKLO+mTJu9x6Y8rz6T8
xNWDf/zevXumtrbWpqGrq8v8/v274Llp6iVLuaQphyx1gpgEAEBMQpWLSeGKybGxMTM+Pm5F0Z8/
f6wYGhgYyB3v6ekxExMT9v9nz56Zffv25Y4NDg6akZERe60+CksCx02DxJGOzc/P29+GhoZMf3+/
/e379++mtbU1L62uN/HFixemsbGxYD4OHDhgHjx4kItfaZHwK1QG/vdQ3uPS7xPKTxoxqWF4iXCF
IVF35cqVoJhMqpes5RIqhyx1gpgEAEBMQhWLyW/fvlnxI4EUISEjEeHiigWJFP94xP79+62HLEL/
y8PmpsH1VAp5+Nxrpqen89Iq0ROJpGKQ9yytmAzlPS79PqH8pBGTrlfx169fpr6+Pigmk+ola7mE
yqHUOkFMAgAgJmGDikn/o2FYDUvL+xQhr5N/nis8dDyNQIk7Py5tfngSMe558nxF3rpbt24F869h
aHnpzp8/b8VtkpDzv4fynkYEhfKTRkz6Qq5QGfoe3HKVS6gcstYJYhIAADEJVSImIxYWFsyJEyfM
hw8fUgnCJLEUOhYSUqFrIiGkodvjx4/bBUOF0FxDeeju3r1rXr58aYeis4jJUN6LEZNpyiBLGRUj
JrOWS6gcstQJYhIAADEJVSgmhbyRWpTx9OnTvN+1oGJxcbFg+Hv37i04nKpr/WFu97UzcWk7fPhw
3jWzs7MF8yDxmyREtOjFTfvXr18ziclQ3tOIoFB+/DDi0uiK/J8/f9p8hcRkUr1kLZdQOWSpE8Qk
AABiEqpUTAp5KDUXTuIiQotoogUk+ui7VmVHaKhUw5zi1atXKxbgDA8P564dHR21IicpDVoY0tfX
l1uw0t7evmIuoFYPCy36SPLANTQ05FYpS8QdOnQoUTRpdbPmQEbiL5T3NCIolB938YrmrErQ+2lU
nLpWYdy4ccOcOXMmKCaT6iVULlnLIUudICYBABCTUMViMhIeR48ezfvt5s2b1pslr6LEjrtyWa+p
OXv2rBUQmnunBSYu0auB9NFK7s+fPwfTcPv2bbtQR6+i0Upi9zwNpyoeDb0qzkjExPHmzRsrjnWe
BI8WiSSJSa1QVh5d72lS3tOKoKT8ROJL+ZHQVn78NEr47d692y50uXr1qvVOhsRkUr2EyiVrOWSp
E8QkAABiEqpETAL1Rx4BABCTAHTU1B95BABATALQUUM8a71PNjYKAICYBKCjBmwUAAAxCUBHDdgo
AAAgJoGOGgAbBQBATAIdNQA2CgCAmAQ6agBsFAAAMQlARw3YKAAAYhKAjhqwUWwUAAAxCXTUlZ5P
7VN98uTJsserbQvd/cYjFhcXbZr8j4u2mtQWhdoLW1sfam/0CP3/77//2vdMRse1P3eEtjTU1pfY
KAAAYhKAjnoN8tnS0mI+fvxY1jj//Pljzpw5Exv3s2fPrAAshPbrHhkZMX///rWfvr4+09bWljve
3t5uHj16lDuu/48dO5Y7rrwcPHgQGwUAQEwCrE9Hrd+npqZMXV1dnijp7e01NTU1ZseOHaa7u3vF
NXfv3jW1tbVm165dVuAMDg5a79rWrVvN5ORk3vnyvCkcedYklObm5szS0pKpr6+3Hj2X5eVl09zc
nCodElednZ023j179piHDx8mCpK3b9/mCbEoL+Pj46ahocFs2bIlNv0hlKdv377Fxi1xODw8XPDa
xsZG8+vXr7zflIa4/wv9pjwpb4hJAADEJMC6iMmuri4rzObn5+1vY2NjVmDpN3ndJNIGBgbyrrl4
8aI99vTpUyvmLl26ZL9LiLliRyLT9bwp7I6ODnvs8uXL9rjL0NCQFZBp0qFz+/v77XEN/ba2tiYK
kitXrph79+6tyL+GiiVwhZ/+uCFqP46XL18WLGN5LCX2JIhVThLWhdCQuPJ+/vz53G+RZzJiYmLC
HD16NO86CXvlDTEJAICYBFgXMRkJqQgNBUuguciDVugafZcQiotr//791tsYof/l0RQaopV3MopL
f//5559c2KF0yJPqhj09PZ0oSA4dOmRmZ2eD+S9W1MRdt3v3bnP//v1c/u7cuWN6enpWnHfu3Dnr
fdXn/fv3ud9VRvL+RiJW//vD9MqT8oaYBABATAKsi5j0kWfO98RpCLjQNUnf3evc8CPkZZP3UTx4
8MB6CdOmwx/ulVhLEiQaZvfFadz55RSTPopfArMQ8ly6w/wqD3lvI8+u5ljK2+mHKRGKmAQAQEwC
VISYjBOAacWj/z1uzp97XAtUmpqa7P8SUdGQcZp0hMJOk6+QmEwzzJ1VDCXlS8P5br60itsVwPpf
ojhNWSAmAQAQkwDrIiYl6txh61LEpMLyh7klkFy0+EXzHzXEnSUdhw8fzgtbw72V5pnUkL4WG7n5
j8Sz0MIn91U/7jSAKM0ucV5ICVA8kwAAiEmAihGTGlaNFrboo+/u62qyiEldq9XMUVijo6Mr3seo
RTVaje0urkmTDg2La7V0tABHi1VCcyY1r3ItxeTVq1ftopooD8qjyiBCw9q3bt3KHb9x44b9RGhx
lBbYSDDquES3VrC7aI4lcyYBABCTABUjJsXNmzft6mN5ETVvL1rpnVVMRoIpWlyildyfP3/OO/7j
xw8bj+uhS5MOoTmE8uRptbRWf4dWc+uctRSTevWRVror/Vo8I3HsIpEowajjKh9/tbeuj47rIyHp
v05Ji3pYzQ0AgJgEoKNeZd69e5fn2awW9EokvSsUGwUAQEwC0FGvMnrd0MzMTNXkR/NElSdsFAAA
MQlAR70G6KXkp0+frpr8KC/szQ0AgJgEoKMGbBQbBQBATAIdNQA2CgCAmAQ6agBsFAAAMQlARw3Y
KAAAYhKAjhqwUQAAQEwCHTUANgoAgJgEOmoAbBQAADEJdNQA2CgAAGISgI4asFEAAMQkAB01YKMA
AICYBDpqAGwUAAAxCXTUANgoAABiEoCOGrBRAADEJACdNWCbAACAmAQ6bQBsEgAAMQkbv/Pmw6dS
PgAAgJgE2LSiHAAAADEJAIhJAABATAIAYhIAABCTAICYBAAAQEwCICYBAAAQkwCAmAQAAMQkACAm
AQAAMQkAiEkAAADEJABiEgAAADEJgJgEAABATAIAYhIAABCTAICYBAAAxCQAICYBAAAQkwCISQAA
AMQkACAmAQAAMQkAiEkAAEBMAgBiEgAAADEJgJgEAABATAIgJgEAABCTAICYBAAAxCQAICYBAAAx
CQCISQAAAMQkAGISAAAAMQkAiEkAAEBMAgBiEgAAEJMAgJgEAABATAIgJgEAABCTAIhJAAAAxCQA
ICYBAAAxCQCISQAAQEwCAGISAAAAMQmAmAQAAEBMAsD/E5H+BwAAADEJAIhJAABATALA2gpKAAAA
xCQAICYBAAAxCQCISQAAQEwCAGISAAAAMQlQ7YISAAAAMQkAiEkAAEBMAvhChw+fjf4B7mfsHgAx
CXjMALBlygCoc0BMAo0QADZN3oG6B8Qk0PgAYNvkGbABQEwC0PAAtk2eARsAQEwCDQ8Atk2eARsA
xCTQ8ABg2+QZsAFATAINDwC2TZ4BGwDEJNDwAGDb5BmwAUBMAtDwACAmAbsHQEzCRmt4ZmZmKMx1
KBfKnU51s+eZewAbAMQkVGjDk2bbLvf/bdu2VXSDVkp6SrnWL5dyU2r4z58/N1u3bjUtLS10qlV+
P1dr+a72PbbR7BMxCYhJqMgGrZhzEJNrUw6lhi8hOTk5uWltGzG58ct3o9YzYhIQk4CYdH6P81z6
1/T29pqamhqzY8cO093dnRjfly9fzKlTp8z27dut2GlqajJPnjzJi3d8fNw0NDSYLVu2rBBEf//+
NZ2dnWbnzp1mz5495uHDh4n5TBPf3Nyc6ejosOecOHHCTE9P545H3j2lpbm52bx+/TqxXKampkxd
XZ05ePBgqviXl5dzcevYu3fvCoYfx/Xr12256/q2tjablyzXIyarS0zG2WDcb6H7Ns09vrS0ZOrr
683v37/zzpVN614p9X5PY8PF5K3QPRe6pwrFF2qTCrUh2D0gJmHTiMm4c9zvY2NjtjNQg/rnzx/b
kA4MDBSM78CBA+bBgwf2fH1GRkZsw+yGrc4nasDVsaghjhgaGjL9/f322u/fv5vW1tbEfKaJ7/Dh
w2ZhYcEef/z4sbl48WLuuNu5vXjxwjQ2NiaWS1dXlw1nfn4+Vfw9PT1mYmLC/v/s2TOzb9++1PU3
ODhow4vCVl2ok9wMHQ9isvC96ttg3G+h+zbtPX758mVrhy66RyXmynG/h+q5mLwl3XNp7ik/vlCb
lNSGYPeAmATE5P+P5uOpEXXJ2ljqid33FBaKT94AeRYi5EXM2sD68bmeSOXFnWOoji/qeEJlF5f2
UPzqyPzyS1t/+/fvzysL/V9bW4uY3ORiMu7+8X8L3bdp7/GPHz9a72R0XH//+eefxPsgy/2eRkxm
zVvSPZfmnvLjC7VJSW0Idg+ISUBM/t+nbn84yu0s4tAwkbwD58+ft413qPPw43NRpxDKZ9b43Djk
SdA56qBu3boVFJNZ4/fzk6X+4so5i1cHMVmdYjLNdaH7Nss9fvToUesJFPJCytNYrvs9jZjMmrek
e66YeyrUJiW1Idg9ICYBMVmg8U3i3r171jNw9+5d8/LlSztUVIqYDOWzmPj8FaTqDDUcdvz4cXPt
2rVMYjIUfyliMlQWiEnEZKHfQvdtlntc94bmHgrNCZSdl+t+L0ZMhtKbdM8Vc0+laZMKtSHYPSAm
ATH5fzuPxcXF1GnSJHX3/K9fv2bqXDS/0R1Smp2dTcxnmvg0VBehsDVsF8eHDx9Sl0va+Pfu3Vv0
MLfK3h+Sc4UwYhIxWei30H2b9R7XAhrNHdQQdznv92LEZCi9SfdcMfdUljbJb0Owe0BMwqYRk1rV
qHlCUYPpHtOE9WjyuT76rhWQSZ1OtJpTje6hQ4cydS4aRuvr68tNdm9vb0/MZ5r4jh07Zn78+GHD
VF7cBTjyqmg1pvAXBySVS9r4NfynYTDx6tWrvMUAfvg+Kuvh4eFc2Y+OjtqOEjGJmAxdF7pvs97j
WuCilcz+4rtS7/fQPVBM3pLuuWLuqVCblNSGYPeAmIRNIybVQejpPHpC96+5efOm9UDouOZLRasc
43jz5o2dDK8GVY2sJqZn7Qxv375tJ8Xr1R9abZmUzzTxKQyFpfRLWLoT7DU8pXle0WtLok4hTbmk
iV+vVTl79qw9rnjcxUB++HFErzHRR6tOP3/+jJhETKa6Lum+zXqP62FMxySmynm/h+6BYvKWdM8V
e08ltUlJbQh2D4hJoMMFwLbJM2ADgJgEGh4AbJs8AzYAiEkAGh7AtskzYAMAiEmg4QHAtskzYAOA
mAQaHgBsmzwDNgCISaDhAcC2yTNgA4CYBBoeAGybPAM2AIhJABoegOq07Wgfae5nwAYAMQk0PADY
dtFi0v9wPwM2AIhJoOEBWCXbLiTAqvUD2D0AYhJoeGgoy14u2mf45MmTZY9X2865+xJHLC4uBoWO
tqTTdnbaW1lb1y0sLOSO6f9///3XbnUXHXe34dP2d9ozebPZSiV5JkuNa7WvX2ubD9n0r1+/zOXL
l+0WjLJrHf/582fqeyaNzdNGAmISEGeIyVUrl5aWFvPx48eyxvnnzx9z5syZ2LifPXtmO8tCaJ/i
kZER8/fvX/vp6+szbW1tuePt7e3m0aNHueP6X3uiRygvBw8e3LRishLyXOlicq1tPmTTV65cMaOj
o7njEp7uPRK6Z9LYPG0kICahokSIfp+amjJ1dXV5DVhvb6+pqamxT9fd3d151ywvL5uOjg77VN7U
1GTevXu34qld1+m4Gtm5ubnE+NTgdnZ22if9PXv2mIcPH+al9/nz52br1q1my5Ytprm52bx+/bpg
PpPOTUp3MeUQOq4wx8fHTUNDg02P0jU5OZn6+lC5+Lx9+zZPiKVNQwjV4bdv32LjVkc6PDxc8NrG
xkbrqXFRGuL+L/Sb8qS80ammy3Mhmzp37lyex0v3yokTJ1LdG0nxur+lsdmNbvMhm961a5fNhytM
5aFMe8+ksXnEJCAmoeLEZFdXl2385ufn7W9jY2O2MdZvagjVoA8MDOSu6enpMRMTE7mn7H379uWO
DQ4O5j21Kyx1UknxDQ0Nmf7+fvubhjhbW1vz0ut2BhrSUmNeiKRzk9JdTDmEjitMDVlFYlrpcjud
0PWhcvGRR+TevXsr6jcpDWnm4718+bKgDcl7o45P4kACQA8ShdDwnoTE+fPnV3gmI1Q/R48ezbvu
7t27Nm90quE8J9mU7PrQoUP2mIZwdW9EHr3QvZFWTIZsthpsPmTTPhLqekjNcs+EbB4xCYhJqDgx
6XoOhYaN3Cfr6Gk8Qh2Nfzxi//79tvF0G9La2trE+OQJdK+Znp7OS68a4qijC5F0blK6iymH0PG4
MN18ha4PlYuPhMLs7GwwX8V2QnHX7d6929y/fz/nVbpz544VJj7yiskTpc/79+9zv0vMyJMTdej6
3x+yVJ6UNzrVcJ5DNiUxJ8EmAeeKldC9kVZMhmy2Gmw+ZNM+uj/ceyLNPROyecQkICah4sRknHfP
f2rXcJF7vBDueXHnF4rPRQ2se548jPqujujWrVuJ+Uw6NyndxZZD0vFQx5u1nP1y8dEQpd9Rh9JQ
ro7VTaM6y0LIC6PpBxHyIMmbHXmyNR9Nnhs/THXYdKrhPIdsKhJ0esD78eNH5nsjjU0n2Ww12rxv
0y4qY4lOeWGz3DMhm0dMAmISKl5MxgnCtKIs7lioMwpdIzSfUcNvx48fN9euXUtMX6Fzs4rJUDmE
joc6tWLKOakDiQsvlIYsr51J23kl5UudqpsvzSVzxYD+l0DIYnOIyfQ2KbTyWZ7ItRCTm8HmfZt2
f79w4ULe2wmKfQjH7gExCRtOTOopW3OBCqHXZRQaEtO1/jC3O/k8Lr7Dhw/nXaMhnkLp/fDhQ+pG
1D83Kd3FlEPoeKhTC12fpVzWy0sjD9fS0lJefWsBR4SmHbidqT/twReOcR4Zdcp4JtPlOWRTWmWs
OYv+nLy094Yf79evX/N+C9lsNdh8yKaFhLpeD6TyyXrPpLF5xCQgJqHixaSGHaNJ8Prou/vqC83v
0XCy0OpQfwGOVipG16rzct/VFhffgwcP7ArHaNK9FmW45yl8rTwV/mR6n6Rzk9JdTDmEjoc6tdD1
oXLx0RwrzTFby4716tWrdgFClAfNxVOdR2gIUNMNouM3btywnwgtepKwUeep45rPp9W8LpqPxpzJ
dHlOsiktwDly5EiesPv06VOme8Nd4KbVzpqm4B4P2Ww12HzIprUKW4vI3HdPZrln0tg8YhIQk1Dx
YlLcvHnTrjSUV1EdRrTCWWglqN6Tpo5FC278xjx6NZA+Wsn9+fPnYHyaK6cndq1w1CIB9zwNWyue
6DUfkViMI+ncpHQXUw6h42k6tVD4SeXiI0+TzlnLjlVleunSJZt+LZ6RUPA9LBKMOi578Feu6vro
uD4SkvrNRQsUWM2dPs+FbEq2774aSP/reJZ7I3pA0/2lh0TdX35aQja70W0+ZNP19fWJw+iheyaN
zSMmATEJFdf5QHWgdwO6Xp5qQa+H0UMCts39jM1jA4CYBDofWGW0UndmZqZq8qM5c8oTtk2esXls
ABCTQOcDa4CGIU+fPl01+VFeNuPe3NzP2Dw2AIhJoPMBwLbJM2ADgJgEGh4AbJs8AzYAiEkAGh7A
tskzYAOAmASg4QHAtrmfARsAxCTQ8ABg2+QZsAFATAINDwC2TZ4BGwDEJNDwAGDb5BmwAUBMAtDw
ALZNngEbAEBMAg0PALZNngEbAMQk0PAAYNvkGbABQEwCDQ8Atk2eARsAxCTQ8GBOgG2TZ8AGADEJ
QMMDgJjkfsbusQFATAKNDwA2Td6BugfEJNAIAWDLlAFQ54CYhM3XGPHhs9E/wP2M3QMgJgHwHgAA
ACAmAQAxCQAAiEkAQEwCAABiEgAQkwAAAIhJAMQkAAAAYhIAMQkAAICYBADEJAAAICYBADEJAACI
SQBATAIAACAmARCTAAAAiEkAQEwCAABiEgAQkwAAgJgEAMQkAAAAYhIAMQkAAICYBEBMAgAAICYB
ADEJAACISQBATAIAAGISABCTAAAAiEkAxCQAAABiEgAQkwAAgJgEAMQkAAAgJgEAMQkAAIhJAEBM
AgAAICYBEJMAAACISQBATAIAAGISABCTAACAmAQAxCQAAABiEgAxCQAAgJgEAMQkAAAgJgEAMQkA
AIhJAEBMAgAAYhIAEJMAAACISQDEJAAAAGISABCTAACAmAQAxCQAACAmAQAxCQAAgJgEQEwCAAAg
JgEAMQkAAIhJAEBMAgAAYhIAEJMAAICYBADEJFR4ffPhw4dPJXwQkwCISaCuAQDK1ibRQgEgMIB6
BgAoum2ilQJAZAB1DABQdBtFSwWA0ADqGAAAMQmA0ADqGAAAMQkACA2gjgEAMQkACA2gjgEAMQkA
CA2gjgEAEJMACA2gjgEAEJMAgNCgjtecmZmZigpntcMEAMQkAEIDqrqOs2xzlibs0HXbtm0rS37K
FU5SmGnLYCPdP6WmdbWvf/HihTl58mTZ8/3792+zd+/eFb8vLS2Zjo4OW/e1tbWmu7vb/Pz5MzaM
iYmJFek/deqUefXqFQ0MYhIAEJObW0yWM+xQeOWytdWw2WLDREyW7/qWlhbz8ePHsub5z58/5syZ
M7FxX7p0yQwMDJi/f//az/DwsD3X59u3b6atrW1FGErrwYMHaWAQkwCAmERMZr22kIBMCq+Q57O3
t9fU1NSYHTt2WM9QxLlz5/K8Ps+fPzcnTpxI5UH98uWL9Rpt377dbN261TQ1NZknT57kpWVqasrU
1dVZMRAXphv28vKy9WApPIX17t27gnkulJ8oD0rPli1bTHNzs3n9+nVi2WctmyxpDdWrxFVnZ6fZ
uXOn2bNnj3n48GGmvKa53uXt27fm2LFjK9IzPj5uGhoabJmp7CYnJzPZvkSgxGBc3PJIKp1umpVe
n+PHj5tPnz7FhqE0K+2AmATgJgbE5CqLybjjY2NjViyoE5cHSYJDniIxPz9vDh06ZI9pmLKxsTHn
tQrFc+DAAfPgwYOcx2lkZMQKRzcdXV1d9pjiiQvT/d7T02OHOcWzZ8/Mvn37Ys9Lyo9wxZCGdJWn
QhRbNmnTGqrXoaEh09/fb+P4/v27aW1tzZTX0PU+V65cMffu3VuRHj0UzM3N2e8qO5VhoQeUuAeM
ly9fFsyvLyYlxP3pDn19fdZ+CoVx9+5dm3ZATAJwE8OmFZOhzng1xaSGNd3OXLgCS4JFokQixe2w
i7FZebbc6yOBUihM97sEmZ/OuPNC+ZGgjYReiGLLJm1aQ/Uqj63EVcT09HSmvIau95E4np2dXZGe
UD2Vcg/Ig6uh7UiUqxxdO/nvv//yvKVxYSjNSjsgJgG4iWHTisliri2XmJSXyReybmceiRYtjvjx
40emdGsYW1668+fPm/3792cSUv531xuWdF0oP/JG6jfl6datW4npL7Zs0qY1VAZ+OBJcWfIaut5H
w/K+OE1TT6XcA1psoykDSqsW6Kh+Is+kFudIEC8sLCSGoTRrmB8QkwDcxICYLKOYLOTp9MPyxVEc
Wt0rb1sWManhUl2jIUgNc2pYeC3EZJr8SORq+Fnz8K5du1bwvGLLZrXEZNa8hq5Pk980tpf2TQRp
bF1eRs3vFBcvXjSPHz9OFUZSmQNiEgAxCYhJ75yvX7+WzTOpRSiLi4sFzx8dHbXz8vx5aaF4tIjC
DTcpzWnEpLxWaYaOQ/lx+fDhQ2I+ii2btGkN1evhw4fzhqkltLLkNXS9z3p4Jn0kHuXJThKqfjia
L4pnEjEJwE2MmERMJuAuGtGqWC2IKFZMSjBoDlwkMgYHB3OLNPTRd62+FfImHjlyJE+8aEVtXDg+
Wv0brd6O5rSF0umH6S/A0RCo0CrqQotakvIjdJ1WXgt/MYlPsWWTNq2hetUCJi0+iRbQtLe3Z8pr
6Hof1ZHmVa6lmFTZRN5HvQFA3mI/DaEw3r9/z5xJxCQAICYRk0lEokfDkPJ6SQwVKya1WERz0twV
szdv3rSeRP0mQROtrj579mze62/0v44XCsflzZs3djGI0i3B4L9wOi6dfpjuOVqcofQoPM2/dAWH
H1ah/AgNcev66DU3kbAsRDFlkzatoXoVt2/ftnMy9fofLfjJktc017vIu6pz1lJMqmw0LzKaMxla
HBUXxp07d1jNjZgEAMQkdQyw3uh9mK5nc6OgVx7pIQEQkwDcxEAdA6wzWp2+kfZI1xQKpRkQkwDc
xAgN6higAtDQ++nTpzdMepVW9uZGTAIAQoM6BgBATAIAQgOoYwBATAIAQgOoYwBATAIAQgOoYwAA
xCQAQgOoYwAAxCQAIDSoY+oYABCTAIDQAOoYABCTAIDQAOoYAAAxCYDQAOoYAAAxCQAIDeoYAAAx
CQAIDaCOAQAxCQAIDaCOAQAxCQAIDaCOAQAQkwAIDaCOAQAQkwCA0KCOAQAQkwCA0ADqGAAQkwCA
0IBNW8czMzMbquxKSe9GyysAYhIAEJOwqnWscB4+fFhS+Nu2bdtQtlxKesuR1/W8PxW3+9m6davZ
uXOnuXz5sllaWso798ePH6a7u9vU1dXZ8/bv37/CVvzw3E8SL168MCdPnixbvpT2jo4OWz+1tbU2
3T9//ow9d2JiYkX6Tp06ZV69ekXDgpgEAMQkdVxMOAcPHjS/f/8uOvzVtLfVCLuUMMuRnvUWk3FC
7Nq1a6azszPvN9nF+Pi4WV5etr/9999/5p9//jH37t0rOV8tLS3m48ePZcvXpUuXzMDAgPn796/9
DA8PmzNnzqw479u3b6atrW1FWpUW5RcQkwCAmNz0dfzlyxfrZdm+fbv1JjU1NZknT54khnPnzh1z
69atxPCvX79uduzYYcNVZzw3N5c7L+SNkhiR10jXKj3v3r1LFXYUvoRBQ0OD2bJli83T5ORkpuun
pqasd01iIU16nz9/buNRfM3Nzeb169cF8xoXhvubhI1Emrx/e/bssZ49Hf/8+bM5cODAimv//Plj
6uvrV3gJi8lrFrtROhVuRE9PjxkcHFxxngRl1rB93r59a44dO7biWgnXpHpOQh5J5cHNj8rc5/jx
4+bTp0+xaVWalDZATAIAYnJT17EEyoMHD3IempGRESsuQuEcOnRohTCJkKhQOFGYY2NjVhymtTcJ
Ew0timfPnpl9+/ZlClvDoVHaJDAkNLJc39XVZY/Nz8+nSq8rZDQc29jYWDCvITE5NDRk+vv7bfzf
v383ra2tuePt7e05oRohQSUvWxzF5DVL2+CKSdWRvHir0e5cuXJlhXdT1+ohqFA9h4bSfTGpBxh/
SkJfX58tv0JpvXv3rk0bICYBADFJHXvI0xMK582bN+bcuXOx4WuuXDTUGXXUmpeWNi0SJm5H75Im
bFfkFpO2pOvjkPiOxG+o3ENiUl48N33T09O54xLW8pS56Pz379+XrazS2I1Eo0SvhKgrqFfLJvXg
Mjs7u+LarPXkIlEtD7bsTFM2JApdu5dH1fWGxoWtNCltgJgEAMTkpq9jDXXKG3j+/HkrQJLOdY9J
TEpU+r/HiVHfa5REkjApJuxS05ZmcYjO0by+0PB/KHw/7xI77nEN60ZzByU0k+btlVoP0Tn+R8Pv
Gj7XEHuEhtFXq91R2P7DRTH15KLFNrJflcfevXttHUaeyWj+58LCQmLY/lA/ICYBuIlhU9axhg/l
CdSQ3cuXL+1wZ1oxKQ9V5JlJEkT+8VLEZDFhl5q2NPeHBHnkOdTilHKJSf+4hl61klrIu6b5q+Us
q6TzJa5OnDhhPnz4sOI8TZfQsLyPBGehObhp2504URwqx6wrxuVllEgWFy9eNI8fP06V1mI8soCY
BEBMQlXVsRYdLC4u5r5//fo1tZgU8sRJ0Li/axGKP7zqzkcL2Zs8RYWGuYsJu9S0Zbk/JLSSBJv/
3S/vw4cP56VPIsc9LsEmT52EXU1NzYpV9aWWVSjvEoeaq/j06dMVdqD5mz737983R44cKandWQ3P
pI/EozzzSUI0rizwTCImAQAxuenrWMOmkecomgOWRUxKzGh411+AE81H02d0dNQKRFccaL6bK3Rc
NOSuYUehd/n5C3CSwg6JjGKuD6VX6dOKbuEvBPGvdRfryLMrYebGqcVQ8j5GC3C06MZPkzySp0+f
zpuzGEcxeU1jNxKyWmQkIRyhYWNNkVAcv379svFJoO3atSs3FaLYdkc2qSH9copJ1VnkfdQbDeRR
9uMIha25qsyZREwCAGJy09exOnoJA4kcdbBxL2gODY1Gr69xiV5Jo4/Ej15tE6H3+8lDVuiF3hKo
Z8+ezb342u/kk8JOIzKyXh9Kr4a4lc7oFTWRsIy7NhKbOlfCTuf6cd6+fdsulJHnUSuw/eN6VZJ+
S7O7Tta8prUbifyjR4/m/SZxfOHCBRuX8qd5h0kv9s6ymlvlUE4xGc03jeZMFlpAlRS2PPKs5kZM
AgBikjqGDYfmtcqjvFmQeNY7MisNvbZJDxKAmAQAhAZ1DBsGDR/fvHlzxarxakdTKSppn3NNCVGa
ADEJAAgN6hg2FJqDqfcfJi28qUY0PUDzRCsFpYW9uRGTAIDQoI4BABCTAIDQAOoYABCTAIDQAOoY
ABCTFAUAQgOoYwAAxCQAQgOoYwAAxCQAIDSAOgYAxCQAIDSAOgYAxCQAIDSAOgYAQEwCIDSAOgYA
QEwCAEKDOgYAQEwCAEIDqGMAQEwCAEIDqGMAQEwCAEIDqGMAAMQkAEIDqGMAAMQkACA0gDoGAMQk
ACA0gDoGAMQkACA0gDregMzMzFAIAIhJAEBoUMel1r3Odz9bt241O3fuNJcvXzZLS0tVa4/btm0r
Ko2rmZfZ2Vlz6NAhm7aWlhYzPT29oduR9az3SrS5Fy9emJMnT5Y1zOvXr9v7dfv27ebs2bNmYWEh
7/jDhw/NP//8Y21KtvXhw4fcsVOnTplXr14hJgEAMUkdly4mfSQir127Zjo7O7lH1vDeampqMo8f
P7b/66++Iyarpw3UA8LHjx/LFt7t27fNyMiI+fv3r/309fWZtra23PH//vvPHD582Hz9+tUef/Dg
gdm3b1/uuNJy8OBBxCQAICap45W/z83NmY6ODuutOHHiRKKHq1A46nx27NiR91tvb6+pqamxv3d3
d+eEZ319vfn9+3feucvLy6a5uTk2jrhwhDwoP378sP+rA9R16hCFPC46HseXL1+sl0X5lWdVIuzJ
kyd5eZyamjJ1dXW28/S9sX4alfao/BTWu3fvCpZXobyI58+f2/Rs2bLFlsXr168T61QeJsUtfv78
ab+HbODevXumtrbWxt/V1bWiHuS50jHlRUJDtpH2eJa8yl708KE079mzx3rEktqhNHU2Pj5uGhoa
bPnpnMnJyUzXf/782Rw4cGBF3H/+/LE2K9sN1VG56vft27fm2LFjK+ovKY8hGhsbza9fv/J+UxgR
58+ft4IzCaVJaUNMAgBikjrO+13eCIkvdfDycF28eLEoW3HF5NjYmO34FKY6Y4mFgYEBe0xD4oOD
g3nXDg0N2Y7YjyMpnAsXLuQ8c48ePbJDczo/+i6BF4cEg7wukYdG3hoJRzePElo6Nj8/H5tv93tP
T4+ZmJiw/z979izPm5M2L1HHHokDDXGq809C8fb399u87N+/3/4N2YC8XRKASoPK+8qVK7njqhPX
c6X0umUYOp4lr6pvpV3Hv3//blpbWxNtK02dSSxG4lbl6AqlNNeL9vb2FSJP+bh06VKwjspZv6oX
CX+//pLy6D/0uA8/PouLi7b+JSAjJFJDc4Pv3r2bZzOISQBATFLH9nfXE6mOUIIjSzjfvn2z4kAC
LEJhKCzfMyI0XCZPT3Rcf+VFjDpJN46kcNTZSpiK//N//o/tGKPOUYJYnXla5Olx8+h75JLEpMSj
n8a485LyIiRuIlGahuHhYRv+0aNH7fzJNDbgek3lpVI9REiQRp5Oof/lxUx7PEte5fF1w5INZm2H
stZZ6ProYeD48eN55ymt79+/D9ZROetX8xX9Oi0mj3GcO3fOPvjpE+UrErsSufLaRnMq5fF2iebp
IiYBADFJHSf+7no74s73Pxqm1PCnvDFuGP55buctASQvjpDHSB6XuDQlhSNRGg1LathQiwUicaQO
UUPfhdAwtjx7Ep8SSW6ccWWSJCZD5ZW2TNSRR97DW7duBYWk0q0hR50v757K/+XLl4lp8cWOm3Y3
LcUcz5JXv8yUrlA7VGqdpb1eHrporqJErjtPMKmOylm/EnN+XaXJYxZ0z0ZTS6Kw9HAmr2XkeXY9
l1E9+dNZEJMAgJhETK74zV+5XOh8DY1rjqW74jNJeLjIAxQtGFGH5oogN45QOLt27bJCKhKREgLy
nrgeNx95NOVN1JCd4tVQ9lqIyVBeIsETece0qKkQEvCRWNY8Uc1l07Cxhouz2ICb9rh8hPJZqNxC
eQ2FVe46y3K9FqZEHm8N49+5cydVHZWzfuPCCuUxyzC30MOHWw/uHNxIOMa1BUn2jpgEQGjAJhWT
7opRdSZJQswPRx2SvIpPnz7N+10CUR6OJCT8NDzuL5Rx4wiFc+bMGfO///u/OQ9KNNTte1Rc1Gm6
YUaLd4oVk3v37k01zJ2mTCIk0JPuS3XybscvsaTzk17douOu8PcX7Sh9/jC2KyZCx7PkVfN03bD0
AJCU31LrLMv1ejiRZ1APS1pM4y9SKlRH5azf1fBMaphdeXPrz52moAdDF8WvdPj3O55JAEBMUscr
fpdXS6ui1XnIu5V1AY46Xc0Nc4eVtVgjWmChj767ryERWpwgD5u7SMGPIxSOhnvVIY6Ojtrv8iKp
A4yG0AuJ2GglbzQHLCRMFKbmq0UCyF+AoyFMITFXaAFOKC+6Tit+hb+4wkcLQhSvwpEoVFgqS3l7
Cy2iUFoUnwSFrrtx44YV4276VJ5R+lSmEsppj2fJq6Y2yAMYLcDRwpekdqiYOvOHrrNcL4/k6dOn
8+YBh+qonPWr9PlvVShVTGpYW8PrUfpU//pEaD6nPtFx1bU/P1JzLJkzCQCISep4xe+aGyUPjLxM
EpZJk/wLhSMRpXmQLjdv3rQeIYUr72W0MjpCAlbHXG9JXBxJ4WjOoPtKoGghx6dPnwqWxZs3b6z4
VWeuDl4daCiPEryKP/LEuefIc6XFCgpPc/FcEZAlLxoC1fXRa18i4RGH4pTQidIk8aNylIh2BYJf
rhJUu3fvtl6qq1evrlhgEb36Rx+FqdflpD2eJa9Cr6HRg4BsTzaY1A4VU2fub1mv10Il/eYL81Ad
lat+tWI6ejNBucSkvIqRzaj+VJc+EpCyjSj9/n2khzVWcwMAYpI6BmwAAkgEypu5XkjM+p78SkBz
ciWKEZMAQCdDHQM2AAXQEK88jKEV16uNVn1X0p7wmh6Q9NowxCQAnQyFQB1DlZO0Sh/+H5ofq+ke
hRberBWaV6l5m5WC0sLe3ACA0KCOAQAquo2ipQJAaAB1DACAmARAaAB1DACAmAQAhAZQxwCAmAQA
hAZQxwCAmAQAhAZQxwAAiEkAhAZQxwAAiEkAQGhQxwAAiEkAQGgAdQwAiEkAQGgAdQwAiEkAQGgA
dQwAgJgEQGgAdQwAgJgEAIQGUMcAgJgEAIQGUMcAgJgEAIQGUMcAAIhJAIQGUMcAAIhJAEBoUMdr
y8zMDJUBVWsf2DdiEgChAdRxIIyHDx+WFPa2bduq2uY3WriV1iaUwz7ctJeaj9D1L168MCdPnsyU
/ixpcs89deqUefXqVfAaP02l8uvXL3P58mWzY8cOm7+zZ8+anz9/rjjv9+/fZu/evSt+T5tuxCQA
QgM2iZg8ePCg7TTK0Tli84jJ1bLTtRKTLS0t5uPHj6tWbm54ikf3Xwg/TaVy5coVMzo6av7+/Ws/
169ft4LS5c+fP+bMmTOx+U+bbsQkAEIDNmgdLy8vm46ODrN9+3bT1NRk3r17lxjGnTt3zK1btxLD
VmcjL4bCbGtrM3Nzc7nz3E+hOKampkxdXV2uA/ry5Yv1bii8rVu32nQ+efIk75rx8XHT0NBgtmzZ
Ys+ZnJzMHVcH2NnZaXbu3Gn27Nljvatp0xyFf/fuXVNbW2t27dplHj16ZAYHB214fly5DtHLqz6n
T5/Ondfb22tqampsnN3d3XlpSZNel7Uonyw2EyrLQmmJs484e0gTRyHbLGe5v3371hw7diwvrjTp
d8NMU3cuik/xpk1TmvoPIZtX2bjC0ffAqg6+fftWsLxC6UZMAiAmYQPXcU9Pj5mYmLD/P3v2zOzb
ty8YxqFDhwp23hJZIyMjOS/G2NiYFR5pbU3Hu7q67LXz8/P2twMHDpgHDx7kwlT46pzda9QhR2lS
R6kOM2JoaMj09/fba79//25aW1szp/nixYu2E3369KkVG5cuXbLf/bji8qdhQomEKH0KX5274lIY
Ei0DAwOp0+uz2uWTxWbSlGVSWvx44+whi425/5e73OWxu3fvXuJ9Fpd+95w0deeihxrFmzVNoTKP
+yQ9TLhpFC9fvky8v0PpRkwCICZhA9exhIDrdUgTxps3b8y5c+diw96/f7/tbNyORx69LGLSFaqF
kIcl6Ro3HnmE3DRNT09nTrMvnhcXF1N5wsS1a9fyRIuGIf0yb2xsTJ3eNJSzfLLYTNayDJVf3PlZ
bMz9v9zlroeq2dnZoJhMym+aunNRfIo3a5qypiGJ+/fv2weKLO1MKN2ISQDEJGzgOnY9FFnCkJiU
qPR/dzvCuDjSiMk4NFSoDuz8+fNWTIQEnPubn0cJilLSnPQ9rvOXiPHD9r1AbhpC6V3r8sliM8XU
f0hMlhKHn89ylruGpn1xmib9/m9Z6k7xaYi+lDSV0ub/+PHD3vvy7Ga5f0PpRkwCICZhE4pJzY+K
PA1JwiQkFtKkU8N28oZpqEzDaRouLEUslZrmLGLyyJEj5r///guKoVCdJJXbapdPFpsppv6zisks
cYQeGkop97jwsorJYuouq5hPU+ZphrklIC9cuGCnABTTl4TaGsQkAGISNmgd61UeWYe5I7QQRwty
3N+bm5tXDEG6k/WLEZOao+gOK3/9+jWTQDl8+HBemuQtLCXNacWkBILmy/koPjc/PqH0rnX5ZLGZ
Yuo/q5jMEodfz+Us93J4JrPWnQTdengm5ZHU64GUvmLamVC6EZMAiEnYwHWs4TW9l07oXXBpFuBE
6BVBGsL1F7MMDw/nFhTolSLuu+fU2Wn+lttph9KpVajRCtdo7lUWsaQFDn19fbmFFe3t7ZnSXIyY
VOerFcdxKL5ooYc++q7VsGnTu9blk8Vmspal/5tvH3HnZ4nDr+dylrvKWfMqfTEXSr/7W9a6e//+
fXDOpJ+mUsWkVmEfPXrULCwsFN3OhNKNmARATMIGrmMJQr0zTkNQmq+V1BHFhZH0mh19tMr28+fP
uWNaiCIvUqGXO8fFobmZWiihNEq4aCVxFrEkbt++bRdp6LUwWtWbJc3FiEkNByYNHd68edN6pVQO
WmkbrfRNm961Lp8sNpOlLP3ffPsolI60cfjXl7PctTpZ57ikSb/7W9a600hAaDW3n6ZSxWR9fX3q
1d6Ffg+lGzEJgJgE6hhg06H3a7qezbVAryvSgp1KSlM50o2YBEBoAHUMsCnRNI+12o877s0A652m
cqYbMQmA0ADqGGDToReAuzsbrSaKJ80e12uZpnKmGzEJgNAA6hgAoOQ2ipYKAKEB1DEAAGISAKEB
1DEAAGISABAaQB0DAGISABAaQB0DAGISABAaQB0DACAmARAaQB0DACAmAQChQR0DACAmAQChAdQx
ACAmAQChAdQxACAmAQChAdQxAABiEgChAdQxAABiEgAQGkAdAwBiEgAQGkAdAwBiEgAQGkAdAwAg
JgEQGkAdAwAgJgEAoUEdQzmZmZmhECgbQEwCIDRgc9dx0rmb0Vay5Hnbtm0Y2xqXzYsXL8zJkyfL
Hu7v37/N3r17E8+ZmJhYYR+nTp0yr169osIRkwB0loCYxFa4lzZC2bS0tJiPHz+WNcw/f/6YM2fO
JKb527dvpq2tbcU5SsvBgwepcMQkAI08bI46/vv3r+ns7DQ7d+40e/bsMQ8fPkwtJvX/+Pi4aWho
MFu2bDFbt241k5OTueNfvnyxXprt27fbY01NTebJkyd519+7d8/U1taaHTt2mK6uLusNynJ8amrK
1NXV5XXe169ft+crXnX2c3NzJYXp5jkpTzrP/UT09vaampoaG193d3diPS0vL5uOjg4bvsJ+9+5d
3vFQ3u7evWvztmvXLvPo0SMzODho69avm1A5pKk7v5yKKZtQfuLq1+Xt27fm2LFjK2w0yS7ToLRI
LCbdC8ePHzefPn2KPUdpUtoAMQmAmISqr+OhoSHT399vReX3799Na2trJjEp8RAJAHXY6rgjDhw4
YB48eGDD1mdkZMQKA/d6eZV0vY5LdF25ciXTcYkgHZufn7e/STwpnijOsbExK85KCdPNc5o8uSh+
CRudK2+XxPrAwEDB8u3p6bFDp+LZs2dm3759uWNp8nbx4kUbz9OnT62IvHTpkv3u102oHNLk0y+n
rGWTJj9+HD5Ks0Sxb6NJdukLW1/gipcvXybeN319fTbthc6RqHfLExCTAIhJqNo6lsdH3rCI6enp
TGLS9SSlsSV5itxzXc/br1+/TH19fabjfvz79+/Py4/+l/etlDCz5slFgk1iyKWxsbFgWBKP/vlZ
8uZ79hYXFwvWXVI5pMmnX05ZyyZrfuI4dOiQmZ2dXVFfWeswy33z33//5XlD485RmpQ2QEwCICah
6uvY9dgICZksYjIUj4Yp5W07f/68FQ/+9b5w8j1IoeNJ4qVcYWbNkx+27wGLS2Oh+siat6R0Zyn7
rPks5pqs+YlDw+N+PtLUYbH3zdLSkn0AW1hYSAxbadLwPSAmARCTsOnEZMgesohJDT/K06YhPw0b
aqgydH1ITGQ5njbNWcRk1jwlCcesYjJr3kJiMin8Yuou6zXF1FUagR2qwzTD3IXC0jSCx48fF31v
AWISADEJVVfHhw8fzhtq1PBcucSk5uy5w6xfv35dcf2HDx9y33/+/GmvyXLcp7m5ecXQqftKmmLC
zJonPz3u+SH0KppCw9xp8pZFTCaVQ9Z8Fls2WfITx1p7JgsJUf88zVPFM4mYBEBowKaoYy2Y0GKC
aAFOe3t72cSkVtNGq3mjOWT+9Vo1q3gV/40bN+zrWLIc99GijuHh4dyijtHR0bx3BRYTZpY8Sdxo
vl4kkpSeaIGTPvqu+AuhIWK9N1HoXYX+ApxQ3rKIyaRySFN3PsWUTZb8xKE4NM93rcRk2nPev3/P
nEnEJABCAzZPHd++fdsufNDra7SiNu3waKjTfvPmjV1souE+iSL/Bc/6X+Jj9+7ddtXv1atXrYcs
y/E4otfN6KPVwZ8/fy4pzCx50kpteddcD9vNmzet106/aZVxoZXJQq/nOXv2rA1fcw59oRTKWxYx
mVQOaerOp5iyyZKfOLRiWjZbaWLyzp07rOZGTAIgNIA6Xu80rUaasfXqKgetSE/y9K4XesWWFiMB
YhKAjgWoY8Qk9lDh6PVLlbTvt4b4lSZATALQsQB1vMqE9mpejb2c2Tu7+spBLyU/ffp0xaRHaWFv
bsQkAEIDqGMAAMQkACA0gDoGAMQkACA0gDoGAMQkACA0gDoGAEBMAiA0gDoGAEBMAgBCgzoGAEBM
AgBCA6hjAEBMAgBCA6hjAEBMAgBCA6hjAADEJABCA6hjAADEJAAgNIA6BgDEJAAgNIA6BgDEJAAg
NIA6BgBATAIgNIA6BgBATAIAQoM6BgBATAIAQgOoYwBATAIAQgM2VR3PzMxQMZQl5Q2ISQCEBmy2
Ol5aWjLXr183u3fvNlu3bjX19fX2++LiYqZwtm3bRsWUiXKUZZKN0EaUv7xfvHhhTp48Wdb7sqOj
w6attrbWdHd3m58/f+aOnzp1yrx69QoxCQDlv3n9DyAmk1heXjatra2mv7/f/Pjxw/729+9fMzU1
ZY4dO5ZJUGJvlVW/1MfallVLS4v5+PFj2dJ06dIlMzAwYO9HfYaHh82ZM2dyxxXXwYMHEZMAgJiE
8nd+vb29pqamxuzYscN6M5KQiBwcHIw9du/ePdPT05MYZ67DiLE7CVV5VrZv326amprMu3fv8q6V
91Np1PG2tjYzNzeXF+7du3etR2bXrl3m0aNHNp07d+603tPJycnUeX7+/Lm9ZsuWLaa5udm8fv06
sVwlpOvq6vI66qTwdY3KSmnV8a6uLvP79+9MeXXjLHQPJ6VBYqOzs9OWz549e8zDhw9Teyb1//j4
uGloaLBlFFe+Ll++fLFeMeVF56punzx5sqI+lBbV3cjIyIq0JB0vpg5CYSaluZjy9nn79q19+PLL
OEu5+sgjqXp161j5c1GcihsxCQCrJihh84nJsbEx24Gp4/nz548VFfJuFOLAgQMFvY/fv383+/fv
TyUm445LiE5MTNj/nz17Zvbt25c7JmGoDj/yuijdEp5uWBcvXrR5ePr0qe1E5anRd3XI6pjT5tnt
xDUU2djYmFiuEoMKa35+PlX4ukZeKQlEnSMRcuXKlUx59eP0yzKUhqGhIftgoOOqN3mbs4hJCa1I
4PrlG2czDx48yOVHeZPwi1A6r127lkvLkSNH8uILHS+mDkJhhtKctbx9VN96oPDLOKlc4x7+3XT4
YlIPZ/5wvB64XFtDTAIAYhJKFpMSNW4HJJLEU2iumHs8q5iUePTTEiGRqs7R7Sjl2XPD8r13ruh1
4wrlWaIhErVpytWNN034usb1uv769cvOOy02r3FlGUqDPHhuHNPT05nEZCj+EPK8RRw+fNgsLCwU
TEvoeDF1EAozlOas5e1z6NAhMzs7G7SlLOWqBw4NbSsd8nRLNLppFopTcSMmAQAxCWUTk/J8+J4O
vwNaKzGZ5N2KS5PvtUnKr/s9lGd5IyPv4a1btzKXayh8ffeFh5uXrHktVJZJafDLWunJIibT2leE
hqHleT5//rwVy75HLSktoePF1EEozFCas5a3j4bPfRsoplxdtNjm3LlzNi179+61dhyXTw3DIyYB
ADEJZROTSR1eHBJYWjUahzxsmmO4GmIy7lhSWEnf0+RZQkJD7cePH7fDoVnKNRR+IfFTbF7jfgul
IRRHOcWkhnPlddYQ68uXL+1QtC/uk4Rd6HgxdRAKM5TmrOWdJn1p7pcs89zlhdR82DR1j5gEgFUT
GlD9dSzxl2UFtubzaSgtDi1QuHnzZsE4v379mtghy5tSaJhb6fSHfpO8oEnfs+T5w4cPmV+ZEwpf
1yjcCHmU3IUSWfMa91soDRrmdeOQ8FgtMam8uWnx7UDDrpq3GPH+/ftMx4upg1CYoTRnLW+f1fBM
+jx+/Nh6VV00nxPPJAAgJqGsdSxxGC3E0EfftXq4EOqM2tvbraCMOk9dp/fXnThxIu+9du5Clm/f
vtnFBW461KFqjlgkajSkqKE5ofD8BTjRfDB9RkdHrfgsRkyG8qx4taJbhBaXxJVrKHxdo+8SMzp+
48aNvFe4ZM1rXFmG0qDFJX19fbkFKKrT1RKTWp0crYSO5uwlLbBROrMcL6YOQmGG0py1vOPErOZp
llNMym4lIIVWo8ur7sch0cycSYB1MG4+1fNBTMYjb6I8MfJ+SfBFK2ILXavJ/bpGHW700nJ1zK6Q
dIWYhvQkhiTQ3LC02lVxRl43hXv27Fl7jeao+R1h9LocfbTY4PPnz0WJyVCeNcSt+KPXs0TCMku5
JoWvayRU9NJ3Lfa5evXqirLLkte4skxTr7dv37YLe/Q6G61GXi0x+ebNG7sYRWUpwaPFTf75ErZK
h4ZllRZ/rl/S8WLqIBRmKM3FlLeLFscoznKKSd0vWlgVzZmMW0R2584dVnMD4K0D6pS8UxfVjR4q
3NXtWY+vRpzlRqv5kzyXq4VeAaWHJcQkAI09ULfkm7qoGuQd1WKn6B2N8sq6i55Cx1cjzrVAi9nW
co9vDdcrzkq/L7g7gIYeqGPyDAHYkzwfrZbW8KzKRbvRaNhfAi/t8dWIcy3QNJDTp0+vWXyKi725
Aeh0gTomzwBQ1W0ULRXQ6QJ1TJ4BABCTgEEDdUyeAQAQkwB0ukAdY9cAgJgEoNMF6pg8AwBiEoBO
F6hj8gwAgJgEOt21oVzvH1uN95it5bvREFbkGQAQkwBV0emWY5u+0JZkLuV6F91qvNPODzNtGVSK
oEFMAgAgJgHWRUyWM+xQeOXq/FdDRBQbJmKSPAMAICYBMZnx2kICMim8Qp7P3t5eU1NTY3bs2GG6
u7tzv587dy5vZ4Pnz5+bEydOpPKgfvnyxZw6dcps377dbN261TQ1NZknT57kpUV7udbV1dkdI+LC
dMNeXl42HR0dNjyFpT1oC+W5UH6iPCg9W7ZsMc3Nzeb169cIK/IMAIhJAMRk2vD842NjY2Z8fDy3
l+zDhw/NwMCAPTY/P28OHTpkj/3+/ds0Njaajx8/pornwIED5sGDB/ZafUZGRqxwdNPR1dVljyme
uDDd7z09PWZiYsL+r71v9+3bF3teUn6EhKS2GxMvXryweUJYkWcAQEwCbGgxGZovuZpisqWlxQov
F1dgSZwNDQ1ZQXblypWSRIS8ge71c3NziWlzv0s8+umMOy+UHwnaSJQirMgzACAmAapCTBZzbbnE
pDx1vpB1RV8k0Gpra82PHz8ypVvD2PIonj9/3uzfvz+YziQxqXSmyVMoP/JG6jfl6datWwgr8gwA
iEkAxGTc/4U8nX5YvnCM4+TJk9YzmEVM3rt3z15z9+5d8/LlSzuUvRZiMk1+JHI1VH78+HFz7do1
hBV5BgDEJMDmEpNfv34tm2dSi1AWFxcLnj86OmrnIEoUZhnm3rlzZ164SWlOIyb37t2bapg7lB+X
Dx8+lFUMISYBABCTABUpJt1FI9++fbOrpIsVk1oNrbmKWh0tBgcHTX9/f26hjL63tbXZY/ImHjly
JE+offr0KTYcn4aGhtzq7dnZWbuQJ5ROP0x/AY6GqIVWmBdagJOUH6HrtKJbqEyTPJ4IK/IMAIhJ
gKoQk5Ho0RCuPHQSQ8WKSS2k0cvB3ReE37x503oS9ZuEarS6+uzZs3mvBtL/Ol4oHJc3b97YhS9K
twScFr2E0umH6Z6j1eRKj8LT/Mvp6emCYRXKj9AQt65XWSqsSFgirDZ3ntdr96WNvusTAGISgE4X
qONVyXP0Pk8tdCp0nbtASl5pPSx8//69bOnJUh9pdnRajfotx05SxeY5KxoZ0PzpcqMHRT0k+/z6
9ctcvnzZvi9W5ST7+PnzZ+64HhTdh10AxCQgNIA6rqI8u1Mz0lynKQmPHz+2L8pfjzpYr7or9w5Y
q4keDKL3zJYLvQv2zJkzsXnQHG3N2Y6mrFy/ft0KygilRRseACAmAaEB1HGV5TnNDkmFfvc9dUm7
GUlgdHZ22ikNe/bssS+oL+SlS9qRqdDuS+4OTX54STsy+RTadSm061NcPrLkOVR+WXaDevv2rTl2
7NiKdGlxnuZHR9NGkh4g4tB8Zs0Dj8v3rl278hbdSXj69qE0KW0AiElAaAB1XGV5LmaPeAkHiZ6I
0G5Gepl+tNhKw+Otra0FhVWaHZn89CXt0JS0I5NP0q5LWTcoyJLncu4GJS+hXvflp0sCPdp8wF/Q
lmZDBr02LO29IwHv1pnw3zIBgJgEhAZQx5tUTEYCT163iNBuRvIYum8T0KKsLPMH/R2Z/PQl7dCU
tCOTT9KuS1nFZJY8l3M3KL2NQW9lyFJG5b537t+/b0W8S/SmCADEJCA0gDrehGLS/WhIU4stlpaW
cueEdjPyX+sk4ZQkJrPsyBQSdVleKZW061Kp8SbluZy7QWk43xemad4VW657RxsmaD6tPKx+/l1v
NgBiEhAaQB1vIjEZIrSbUZygKySssu7IVE4xGQnZuF2XyhFvoXyUczeouLDS7MwVGuZOYw8SkBcu
XCi40r+c74oFxCQAQgOo4yoSk6HdjA4fPpw35Kshz0LCKuuOTCGhlLQjUxL+rkuheP10ZslzOXeD
Wi/PpDyS8lirHAoJTTyTgJgEhAZQx4jJWEK7GWlBTV9fX24xSnt7e0FhFdqRKWn3pbjwknZk8kna
dcmPN7TbVZY8l3M3KJWXu1HAWohJrdI+evSoWVhYKHjd+/fvmTMJiEmg0wXqeLOIyWJerp20m5G4
ffu2qa2tta+/0erlQnGEdmRK2n0pLrykHZl8knZd8uMN7XaVJc+h8suyG5RWTCuutRST9fX1wWHy
O3fusJobEJNAp7vZ8x7aKYU6Js+w/ug9mq5Xs1LQq5EkigEQk0Cnu4nzXsyLjqlj8gxrjx74Kmkv
cU1XqIaHUEBMApTc6SbtzCGSdqkI7WBR7O4XpYQb2qHDL5O44Sttm6awVSbyhrjvsovbmQRhRZ5h
9dFD3+nTpysmPUoLe3MDYhLodE14Z46kXSqSjpWy+0Up4YZ26AiVixYJqAyi8lB82rbOPd/fmQRh
RZ4BABCTQKfr4L7TLWmXiqRjpex+UUq4oR06QuWiBQHu9fpfiw3c8/1dNxBW5BkAADEJm7rTTdqZ
I2mXiqRjpex+UUq4oR06QuUS93Jkf79fhBV5BgBATAKd7v8ltDNHJDYL7VJR6Fipu18UG25oh47Q
sSw7fCCsyDMAAGISNn2nG9qZwyVplwr/WLl2v8gabmiHjlC5KHx/mDt6Bx9icn3ylKX+AAAQkwBr
LDRCO3Mk7VKRdKyU3S9KCTe0Q0eoXBTe8PBwLvzR0VH78mbE5PqKyUIr7xGTAICYBFhnoRHamSNp
l4rQDhbF7n5RSrgiaYeONOUSvRpIH63k/vz584YSk4UEWLV+AAAQkwDrKCaBOq70POGZBADEJABC
A6jjksQkdg0AiEkAhAZQx+QZABCTAHS6QB2TZwAAxCTQ6QJ1TJ4BABCTAHS6gJgEAEBMAtDpAnVM
ngEAMQlApwvUMXkGAEBMAp0uUMfkGQAAMQlQPZ3uzMwMlYiwqvg8r7edrlb8q50v7m9ATAJUcadb
7G4jWa4rdK77v7ZOLIUXL16YkydPlq08f/36ZS5fvmy3XFTazp49a37+/LnivN+/f+ft7e2ibRu1
LeT27dvt9QsLC7lj2iby1atXiMk1ynPcLjvaylN7w2ehVDstldWKf7XzlTX8LG1KJbQXurf//fdf
m8/ofv/+/XtJ9zsgJgE2pJhci7gLnVtqOlpaWszHjx/LVp5Xrlwxo6Oj5u/fv/YjYagOwuXPnz/m
zJkzsWnX/uEjIyO56/v6+kxbW1vuuNJ68OBBxOQaikkfCUl1/FkE5XrXwWrFv9r5yhr+aovJcrcX
7e3t5tGjR7n7Xf8fO3aspPsdEJMAFdXJ9Pb2mpqaGutl6+7uLnidH4auk2dt165dVhgleRjn5uZM
R0eH7ZxPnDhhpqeng3HkbkLPY3TgwIEVeZBwq6+vN0tLSyuOvX37Nq/hjsIc///au9/IupIHjOMv
oqqqqkRexIpVqiKiqkRVrKqSF1V5UUtEVV+FFVG1oqyoqIpQEVErQlRExAoRK6IqVERFrBJVUatC
RNWqKlGromp+nuFccyfnnjnn3Nubm/19P1zNn3vOnTn3nJknM2dunzwxTU1Npq6uLvMolOqsTsF9
fX90ReFwZ2cn9tifPn3ajm66VAaXyqyyEybzn9elzs+0+9E54b4vW1tbdhRJ57F+fvbsWbOwsBB7
noaeX6ocofNSf7joWtU+dY7p2ir1+lmu966urqLRsaWlJXutxu1X/66vr5uGhoZCCArVdW9vr9AG
6Hdra2u5j1uWNiXUxlWjvfCv7Upc7yBMAjXT6Y6Pj9tGUsFIgWh2dtYMDw8Hg5626e/vt9tpuubS
pUuJofDixYt2qkfPn5+fN7dv304dJv2v9Vf+yspKUT1Unp6entg6ahRxampq3/FQZxV1xH5oiJv2
TOqg1VGqY3UtLy+nCnm7u7u2s+vu7i76+eTkpC07YTJ7nUPnZ5Zj5/5Of8jMzMwURpgUUt333d9P
6Plxr5V0Xo6MjBSNaOv6VaBKew4kXe/v3783bW1t9ne6PUN/8ESjc/5+9X1fX599rrZLU9f79++b
ubk5+/Xi4qJpbm7OfdyytCmhNq4a7UU0MhnRcfjpp5/Kut5BmARqptPVdI47whaNmoUCXdSQRzQq
kBQE3VEDvZ5eN2+YVEfU0dFRVGaNjmxsbMTWUR3k5ubmvuMRdQyVCGPT09O2s8waVDQapNESPfzy
q8wqO2Eye51D52feMBlHI1VZ3gP3+XGvlXRetrS02D9c3D9i6uvrU79+6HpX8BodHbVhyw02cWHS
L2eorgqP/mvnPW5Z2pRQnavRXiiUa4Q8Cpn62p9Gz3q9gzAJ1Eynq7+u/b+mS3WOSQti1FinCYLu
6+YNk6LppqgxVqeSdL+RpsH8ziSuTHnD2MePH20o1KhH3o5SU5etra37jqlCJmEye51D52c5YVLT
u/rDQSPJCnehcz3p+WnK4f4sLoiWupbyXO9R+FJA1XmdFCbjJNU1bqo373HL0qakqfP3bi80qqlR
5WikVfdM637qcq53ECaBmul0kxrVpEDndwxZw6Tb2ecJk1qwotXUomm+iYmJTCNBoc4h7TS3AuTN
mzeLVmbm6XS0nzT3VREm0/+R9D3CpKY/NcKmKUndxqAp3qTzNPT8rOdl3PmQ5ZMTQte7aBWzypw1
TIbqmiVMZj3OSW1Kmjp/7/ZCZXMDqr5WaC3negdhEqiZTlejYbpnL2uY1HSMG6A0RZsUBN0pHU3N
abFMOWFSr63GWFOZurFe93hVc6RB1Nkq0G5vb2c+9rr/yz1+/nRlFDAZmcxX59D5mXY//r1xWtDj
Xi9675PO09Dzs4YWXa/+NHepEJXnetcnFOj+Qv/+vTRhMlRXfURW2mnuNMc5bZsSqnM12gs/OMaN
Qma93kGYBGqm09XUy9DQUGH6Rd+7H1GTdgGOtkkKglqpqPCl5+v1si7AUWOse5bcjlQjkp2dnXYh
QBIFC/f+qkp0Dlp1qRvo3fvyshx7TWsPDg4Wjvtvv/1mHy4FIO6ZzFfn0PmZZj9azazzTv9GdHtF
tKo4usct6TwNPT9rmNT1OTY2VjhvFP7czzGNu07SXu8a/dNCJTeE/f3337H7jStnqK6astbnN4pW
jbsLcLIetyxtSqiNq0Z7oTZKAV2BUWXQfam9vb1lXe8gTAI10+nKwMCAHQnQCIfu7YlWZyaFO9FU
s0YFGxsb7Y37SVPX+r2eq+eoE3BvZk8TJrUgQNu6r6GPFtFzQv97hkZY9PqV7Bw0CpJ2tXep6XF1
MKqPRiMULn2aumc1d/46J52fcedamg8tX11dtYs39DuFIa3KTTpPQ8/PGiajP0SiRVv6g+rt27eJ
10na612fk+p+NJC+1u/j9htXzlBdNXug19DvdQ+kG9iyHrcsbUqojatGe6G6R9e7HgqS/mxK1usd
hEmgpjrdSlDD6E4zVYM6BI1ghCh0Jo1E1Kr29na7CIEwWX6dD+L8xOF0UO1F1usdhEng0IdJ3d+n
j+iJPrtNoyWaVqwWva5GGzRVnIZWqB6m//9XU3vuR50QJrPV+aDPTxxu1W4v8lzvIEwChz5MaoWl
Po5HUzb6zLRff/215EfjfA+6x0pTW0kLb1yartT9lYeFysr/zZ2/zgd9fuJwq3Z7ked6B2ESOPRh
ErzH1BkACJOg0wXvMXUGAMIkQKcLwiQAECYBOl3wHlNnAIRJgE4XvMfUGQAIk6DTBe8xdQYAwiRA
p8t7TJ0BgDAJ0OmC95g6AyBMAnS64D2mzgAIkwCdLniPqTMAECZBpwveY+oMAIRJgE6X95gwCQCE
SYBOF7zH1BkAYRKg4wXvLXUHQLtMmAQdL3hPOQYAUF6bRAuF/+RJzuO/8wDnNQ8ePGq7XaalBhit
AgAgf3/EIQAIkwAAECYBwiQAAIRJAIRJAABhEgBhEgBAmARAmAQAgDAJECYBACBMAiBMAgAIkwAI
kwAAwiQAwiQAgDAJgDAJAABhEiBMAgBAmARAmAQAECYBECYBAIRJAIRJAAAIkwBhEgAAwiQAwiQA
gDAJgDAJACBMAiBMAgAIkwAIkwAAECYBwiQAAIRJAIRJAABhEgBhEgBAmARAmAQAgDAJECYBACBM
AiBMAgAIkwAIkwAAwiQAwiQAgDAJgDAJAABhEiBMAgBAmARAmAQAECYBECYBAIRJADUUIv0HAACE
SQCESQAAYRJAdQMlAACESQCESQAAYRIAYRIAQJgEQJgEAIAwCfzXAyUAAIRJAIRJAABhEtUJDzx4
8OBR6gEAhEkwCgWAdgIAYRJ0EABoLwAQJkHHAIB2AwAIk3QKAGg3AIAwSacAALQbAAiToFMAQLsB
gDAJOgUAtBsAaHM4BHQKAGg3AIAwSacAALQbAAiTqFyn8Pr1aw4gOCdoNwCAMEmnsN/nz5/NnTt3
TH19vTly5Ig5ffq0efDgQdFzjh49WtHX/14dVKX2W+5+vuf2tdK5V+KcOAxBqJx9PHv2zFy7dq3i
9fry5Ys5c+ZM7LV869Yt+97oer5796759OlT4ffXr183z58/J0wCIEyisp1id3e3mZ6eNt++fbPf
7+3tmXv37tlHrXTKhy2EHPT2hyWo/dfLeP78efPmzZuK7vPr16/mxo0bsXXr6ekxw8PD9lrWY2xs
zD43orJcuHCBMAmAMInKdqwajfRphOPUqVOF7dxHqX25P1NH1tvba06cOGEaGxvN7Oxs4sikRkJP
njxpjh8/bkdTXEtLS7aMdXV1prW11aysrKSqo75+8uSJaWpqsttqH0+fPi38XqFZozjHjh0zZ8+e
NWtrayX3U05dQ/VLs33eOsZtOzk5aUet9P7+8ccfZmRkxL523Lalyh13TmxtbdmRLx1P7UvHdGFh
IfGcDG0Tql+a7d++fWvOnTsXG8p++OEHe64nnWPu8c5yLr548cJcvXp13/HP8n7FuXz5stnZ2Yk9
RzQiGf1RGJ1bem9dKpPKRpgEQJhExcJkc3OzHc1QuEq7bShgjY6OmqGhIduZffjwwbS3t5cMaOPj
47aD1XPVwStMqTxu2I06XE0baho+bdBS0Hj37p39Xvtwg/P9+/fN3Nyc/XpxcdEehzxhMlTXUP1C
25dTx7htb9++bcvx559/2qCh0Sx9728bKrdfRgW2mZmZwqjY48ePTUNDQ+I5GdomVL8028uVK1f2
BT/VTXUPnWNuPbOci7p1ZGpqat/xT6qPH9LdsB5ZXl4ueV76YVLXtH87gv6YUNkIkwAIk6hYmHz5
8qXtFNWp6f6uiYkJs7q6WlaY1FSaG071GqUCmqYC3Q5Q3E5a4SAKfVnqqK+jTjvu9wqP/uvmCZOh
uobqF9q+nDrGbes+X9/v7u7mel/ShAyNvmXlbpO1fnHbR38sdHR0FD1Px31jYyN4jrmvl+VcbGtr
M5ubm4nHv5ywFredRto1ta33TfdVKjT674HKpLIRJgEQJlGxMBlZX1+3o2QaOVGwfPToUe4w6Y+O
qXMrFdD0XH8kxu0ANQKknyncDA4OZgqTWcpYqf34dQ3VL7R9OWUL/S7p+1C5415H55BGfHUfbktL
S6ogkrRNmvql3V5Ty9H9iwrs7r2DSeeYu48s56Km3v0wnvX9yno9a7FNV1eXfe+0QEfl9UcmVSbd
tkCYBECYRMXDpEsf+5I0CpUnqJXq5NOMXikwRKNL/f39NR0ms9YvtP1BhclQuf1tNaWr0V5No2oq
9v3790X32MZN2yZtk6Z+WbZ/+PCh+eWXX+zXGsHTCHyacywuvKY5F+OOX6g+aaa5s1zPGoXUfbhp
zjnCJADCJHJ3ClqIETfd645ehELI9vZ20c8uXrxYNHWrTq1UJ6+FDO5Ua5JXr15VLGhp5CbPNHfW
uobqF9r+oMJkqNz+trr/0n2+f5zihLYJ1S/L9rofVaOF//zzj11UpGngNOdYqTqEzsWDGJn0zc/P
2xFbl+5/ZWQSAGESFe189BFAWtGrFaKiTlb3XfX19RV1jLrXKwo97kIEbaepcXf/WhShkaBoUYkW
QJTqoPXa0QIUPfS9VqxGNPKkVbSSZoFJ2o5bU6OaBhR99l6pBTjl1jVUv9D2BxUmQ+X2zwlNI0cr
qaP78kJBJLRNqH5Zt9eIZGdnZ9G5HTrH/Pts056LKoum06sZJlU+BUjRSneNnvpl0H2i3DMJgDCJ
io9k6CNgNFKnqTl9bIwCpjtaplW8uvcquv8q6kj1fG2nDtbfv+651L40CqSVwUmd/MDAgB1l0v4V
1jRdGdG0ou6Fiz5KJerMyw1aCs0///yz3af273a67vPKrWuofmm2P4gwGSq3f05o0Va0kEuhRgtV
QkEktE2oflm318c/6Wf+/96TdI65+8hyLmrxi97LaobJ6F7Q6J7JuMVCmt5nNTcAwiQqHiaB/wcK
wxrNrAYFV3ckt1boo6cUimk3ABAmQZgEMtBUvUZaQ6uwK0mrvmvp/zDXrQAqE+0GAMIkCJNARrrH
U//7S6mFN9+DbpHQPZq1QmXh/+YGQJgEYRIA7QYAwiToFADQbgAAYZJOAQDtBgAQJukUAIB2AwBh
EnQKAGg3ABAmQacAgHYDAGESdAoAaDcAgDBJpwCAdgMACJN0ChwEALQbAAiToFMAQLsBgDAJOgUA
tBsAQJikUwBAuwEAhEk6BQCg3QBAmASdAgDaDQCESdApAKDdAECYBJ0CANoNACBM0inUtNevXx/I
tgDtBgAQJukUSvj48aO5e/euaWhoMEeOHDEtLS1mdna2Jjuno0ePHsi2cXX6np3vs2fPzLVr1yq+
3y9fvpgzZ87s+/nnz5/NrVu37DGqr6+358OnT58Kv79+/bp5/vw5FxftBgAQJukU9oeICxcumCdP
npi9vT37s7/++sv8+OOPZmpqquY6p3L2WYnyVKvDPX/+vHnz5k1F9/n161dz48aN2Dr09PSY4eFh
8+3bN/sYGxuzz42oLDpPQLsBAIRJOoUi9+/fNyMjI/t+rkDph4d79+6Z48ePm2PHjpnLly+bd+/e
Fb3m+vq6Hd2MttPPFEqamppMXV2dHfV8+vRp7n3qe/cRZ2lpyb6OXq+1tdWsrKwU9uVvG7cP92cK
Vb29vebEiROmsbHRjtYmjUw+ePDAnDx50tZHI3tpyhXnxYsX5urVq/vKpcCfdCxDdHx3dnZi660R
SdXXrbvq7VKZVDbQbgAAYZJOoaC5udkGjBAFzsePHxdGrsbHx+20qPuafX199nfv378v/ExTtVFA
VPhRCCp3n0nckKWp4tOnT5c8LqEwOTo6aoaGhuzrf/jwwbS3t5cMkyq7wp6eqxFABU+N9KUpl+/O
nTv7RoX1WppqLnUs/bAcF7iXl5dL1tsPkxql9m8LmJyctGUD7QYAECbpFIpCThq6jzKaBo/Chu6t
c1/THVVM+lm5+0yiUcy5ublUxyUUJjUa6pbv5cuXJcOkpqXdMCZuYEwql6+trc1sbm5mOpblnh8K
8RpFVh10X6VCo0ZAXSqTygbaDQAgTP4fdwr+7zS9nIYfLPwgGgpmcT+r1D5dGvXTcxTuBgcHywqT
ftBW0CoVJvVcf1TQrV9SuXx6T/xgmudYZDk/tNimq6vL1kMLdFRef2RSZdIUPgiTAECYpFMoOHfu
nJ3C9WmqdmFhoWSw8l8nT5is1D59us9ycXHRdHR0mP7+/oqFyaTyxQXjtOVKE9xDZU0zzZ3lGGoU
UveJJoV9ECYBgDBJp2BHyXSvn296etpcunSp8L0WjfhT0u7IVZ4wWal9lvLq1avEcOp/v729XfSz
ixcvFpVPAavU/lSX3d3dXOXyHcTIpG9+ft50d3fv+wODkUnaDQAgTNIpFNH0pu5d/P33382///5r
Q4yCxKlTp8zq6mrheVosE91Tp4ee735eYZ4wmWefClq6d9ANeS4tKNLKafEXqfjbuotitAhJC1zc
15yZmTEPHz4sLMC5cuVKyTCpukSLdfTQ91o9naZcPt2XqPszqxkmVT6977K1tWVHT/0ybGxscM8k
7QYAECbpFPZTkLp586YdddIUqxaexH1AdfQxPnpowcbbt2/LCpN59qkV0hq9LPUB5JpKVjiOPj4n
CnBx20ahTs9ViNVz/dd89OiRXRSkj/zRiu2kkc6BgQH7cTrav4JptAI9VC6fFr/otaoZJhUc9b5H
90zGLRaamJhgNTftBgAQJukUUOvW1taKRjVrhT4aSaEYtBsAQJikU0CN06rvWvq/xHW/qMoE2g0A
IEzSKeAQ0BR8Z2dnzZRHZeH/5qbdAADCJJ0CANBuACBMgk4BAO0GAMIk6BQA0G4AIEyCTgEA7QYA
ECbpFADQbgAAYRJ0CgBoNwAQJkGnAIB2AwBhEnQKAGg3AIAwSacAgHYDAAiTdAoAQLsBgDAJOgUA
tBsACJOgUwBAuwGAMAk6BQC0GwBAmKRjAEB7AQCESdBBAKCdAECYRGU6Ch48ePAo9QCAg/A/erMh
JXlhfmAAAAAASUVORK5CYII=
</FILE>
</FIGURE>
</FIGURES>
<FEEDBACK/>
<APPENDICES/>
<EXTENSIONS>
<EXTENSION ID="FLOW_1" NAME="FIGURE" REVMAN_VERSION="5.1.0" TYPE="FLOWCHART">
<ALIAS ALIAS_ID="1">
<FLOWCHARTBOX TEXT="&lt;p&gt;Studies included in meta-analysis (n=19)&lt;/p&gt;&lt;p&gt;&amp;#183;Corhort studies (n=19)&lt;/p&gt;" WIDTH="261">
<FLOWCHARTBOX TEXT="&lt;p&gt;Full-text articles assessed for eligibility (n=213)&lt;/p&gt;" WIDTH="112">
<FLOWCHARTBOX TEXT="&lt;p&gt;Title and abstract of records screened (n=1538)&lt;/p&gt;" WIDTH="174">
<FLOWCHARTBOX TEXT="&lt;p&gt;Records after duplicates removed (n=1538)&lt;/p&gt;" WIDTH="160">
<FLOWCHARTBOX TEXT="&lt;p&gt;Records identified through PubMed database searching (n=3131)&lt;/p&gt;" WIDTH="129"/>
<FLOWCHARTBOX TEXT="&lt;p&gt;Records identified through Embase database searching (n=2310)&lt;/p&gt;" WIDTH="131"/>
<FLOWCHARTBOX TEXT="&lt;p&gt;Records identified through Chorane database searching (n=1852)&lt;/p&gt;" WIDTH="129"/>
</FLOWCHARTBOX>
<OUT TEXT="&lt;p&gt;Irrelevant records excluded (n=1325)&lt;/p&gt;" WIDTH="120"/>
</FLOWCHARTBOX>
<OUT TEXT="&lt;p&gt;Full-text articles excluded (n=194)&lt;/p&gt;&lt;p&gt;a.Not cohort study or RCT (n=94)&lt;/p&gt;&lt;p&gt;b.Review articles &amp;amp; pooled analyses (n=36)&lt;/p&gt;&lt;p&gt;c.Not randomized and controlled (trial) (n=21)&lt;/p&gt;&lt;p&gt;d.Inappropriate comparator (n=14)&lt;/p&gt;&lt;p&gt;e.Outcomes reported in aggregate (n=9)&lt;/p&gt;&lt;p&gt;f.Pediatric studies (n=12)&lt;/p&gt;&lt;p&gt;g.Data not extractable (n=8)&lt;/p&gt;&lt;p&gt;&lt;/p&gt;" WIDTH="288"/>
</FLOWCHARTBOX>
</FLOWCHARTBOX>
</ALIAS>
</EXTENSION>
</EXTENSIONS>
</COCHRANE_REVIEW>
